# Supplementary material for: Assessment of the variability of the morphological traits and differentiation of Cucurbita moschata in Cote d’Ivoire
Source: Sci Rep. 2023 Mar 6;13:3689. doi: 10.1038/s41598-023-30295-7 (PMC9988981; doi:10.1038/s41598-023-30295-7)
Supplement: Supplementary file 2 — Supplementary Table S1. [file 41598_2023_30295_MOESM2_ESM.xlsx]

## Sheet: field_data
Table S1: Measurements on phenological, vegetative, and flowering and yield traits of the accessions of Cucurbita moschata in field experiments conducted in 2019 and 2020.
	localité	générations	sens.croisement	famille	genotype	individus	DTE	PLH	GSF	LOL	WOL	LOP	DFF	DFM	DTF	NMF	NFF	MPL	FPL	AFM	DCE	NFP	LOF	WOF	DOF	VOF	TTM	WTM	NOS	WFS	WDS	M100	LOS	WIS	DPM	Année
1	UNA	parent	parent 1	Zh	Zht1	spzt1 1	6	295	3,5	16,7	14,7	21	98	99	98	3	15	5,7	1,9	45	13,4	2	29	4200	22	5575,2798	4	3700	433	69,36	36,32	9	1,3	0,78	150	2019
2	UNA	parent	parent 1	Zh	Zht1	spzt1 2	6	110	2,6	15,8	14,5	19,7	90	93	90	3	15	5,1	1,5	58	13	3	35	5100	27	10305,995	5,4	4100	489	70,59	43,61	8,95	1,4	0,79	155	2019
3	UNA	parent	parent 1	Zh	Zht1	spzt1 3	5	200	3	15,5	14,3	20,6	94	96	94	3	12	7	2	67	12,1	1	30	3900	27	10305,995	3,8	2900	320	56,84	34,32	10,73	1,5	0,75	168	2019
4	UNA	parent	parent 1	Zh	Zht1	spzt1 4	5	180	3,8	14,9	13,9	21	99	102	99	3	9	8,5	2,7	43	15,3	2	27	4800	26	9202,7721	4,5	4000	523	84,56	54,17	10,35	1,7	0,92	149	2019
5	UNA	parent	parent 1	Zh	Zht1	spzt1 5	7	550	3	16,7	13,5	19,4	100	97	97	3	17	4,8	1,2	52	13,2	1	31	4600	24	7238,2234	4,3	3800	489	67,98	50,9	10,59	1,27	0,8	159	2019
6	UNA	parent	parent 1	Zh	Zht1	spzt1 6	7	425	3,2	17,2	15,6	20,6	110	113	110	3	23	6	1,6	66	13	4	34	5300	24	7238,2295	5	4300	461	64,87	44,46	9,64	1,1	0,77	183	2019
7	UNA	parent	parent 1	Zh	Zht1	spzt1 7	5	315	3,6	19,4	14	21,5	97	99	97	3	11	4,5	2,3	67	13,7	1	32	4500	22	5575,2798	4,2	3900	473	60,39	43,22	9,27	1,2	0,76	171	2019
8	UNA	parent	parent 1	Zh	Zht1	spzt1 8	6	296	3,4	18	16,9	20,8	96	93	93	3	18	4	2	59	13,5	2	30	4400	20	4188,7902	4	3700	500	69,25	41,88	9,79	1,1	0,75	162	2019
9	UNA	parent	parent 1	Zh	Zht2	spzt2 1	5	190	2,4	17,2	15,1	20,3	104	128	104	3	19	9,5	3,2	31	11	1	18,7	2000	18	3053,6281	3,1	1753	311	70,89	45,13	10,8	1,21	0,82	142	2019
10	UNA	parent	parent 1	Zh	Zht2	spzt2 2	7	456	3,4	18,6	17,8	23,4	118	151	118	3	15	10,2	3,4	18	10,7	1	22,6	2450	20	4188,7902	2,3	1942	502	69,66	37,59	10,86	1,17	0,75	143	2019
11	UNA	parent	parent 1	Zh	Zht2	spzt2 3	5	500	3,2	17,5	15,1	20,3	139	138	139	3	9	9,7	2,5	21	9,9	1	19,4	1800	16	2144,6606	3,2	1374	586	86,51	27,96	9,06	1,14	0,74	167	2019
12	UNA	parent	parent 1	Zh	Zht2	spzt2 4	4	645	3,4	17,5	16	23,4	140	140	140	3	11	10	2,7	36	12,6	2	17,4	2300	15	1767,1459	2,7	1895	359	58,15	47,22	10,16	1,23	0,81	183	2019
13	UNA	parent	parent 1	Zh	Zht2	spzt2 5	4	505	3,8	20	18,6	23	128	130	128	3	12	8,9	3,5	27	10,8	1	20	2200	19	2572,4386	2,9	1800	384	72,33	32,21	9,7	1,15	0,75	162	2019
14	UNA	parent	parent 1	Zh	Zht2	spzt2 6	4	298	2,4	18,6	16,4	22,2	150	132	132	3	10	8,9	1,5	26	10,7	1	21,9	2600	16	2144,6606	2,8	2037	407	75,8	36,87	10,08	1,24	0,76	183	2019
15	UNA	parent	parent 1	Zh	Zht2	spzt2 7	4	435	3,2	17,4	16,5	22,3	137	135	135	3	14	8,4	1,9	18	11,2	2	20,6	2150	14	1436,755	2,9	1847	397	81,42	37,93	10,49	1,23	0,83	162	2019
16	UNA	parent	parent 1	Zh	Zht2	spzt2 8	5	545	3,8	19,1	17	23	125	126	125	3	8	10	2,9	25	11,1	1	19,4	2100	18	3053,6281	3,1	1753	375	71	39,14	9,93	1,15	0,78	157	2019
17	UNA	parent	parent 1	Zh	Zht3	spzt3 1	5	360	3,8	18,2	15,6	20,9	116	103	103	3	13	7,5	2	29	10,7	1	16,7	2100	16	2144,6606	3,3	1899	214	45,64	27,68	12,89	1,2	0,84	152	2019
18	UNA	parent	parent 1	Zh	Zht3	spzt3 2	5	430	3,7	19,7	16,6	23	98	93	93	3	11	8	1,6	62	12,6	1	17,3	2000	20,6	4577,2042	2,4	2104	189	44,85	23,58	10,43	1,21	0,82	167	2019
19	UNA	parent	parent 1	Zh	Zht3	spzt3 3	4	345	3,4	15,8	15,2	19,8	101	96	96	3	16	7,1	1,8	44	10,8	1	20,2	2200	18	3053,6281	3,5	1488	231	55,7	29,29	10,81	1,22	0,81	152	2019
20	UNA	parent	parent 1	Zh	Zht3	spzt3 4	6	430	3,7	17,6	15,4	22,3	95	94	94	3	19	8	1,6	50	11,1	1	18,5	2450	19,5	3882,4195	2,9	2001	171	37,44	19,75	12,21	1,23	0,83	172	2019
21	UNA	parent	parent 1	Zh	Zht3	spzt3 5	5	350	3,1	22,7	16,6	25	105	89	89	3	9	7	1,6	55	9,9	1	17,3	2000	17	2572,4408	3,1	2207	189	46,57	18,56	10,95	1,18	0,78	167	2019
22	UNA	parent	parent 1	Zh	Zht3	spzt3 6	5	260	3,2	15,6	14,2	20,4	84	97	84	3	14	6,3	1,7	61	11,2	1	19,6	2000	17,8	2758,3286	3	1950	201	46,57	23,26	13,27	1,2	0,83	172	2019
23	UNA	parent	parent 1	Zh	Zht3	spzt3 7	5	345	3,3	17,7	15,4	20,2	100	93	93	3	8	7	1,9	58	10,7	1	17,9	2850	14	1436,755	3,1	2053	196	52,42	22,61	12,51	1,2	0,79	165	2019
24	UNA	parent	parent 1	Zh	Zht3	spzt3 8	5	260	3,4	14,3	14,2	21,7	85	87	85	3	13	6,3	1,7	51	11	1	15,6	2000	16,5	2352,0712	3,3	1899	185	45,72	22,43	11,85	1,2	0,83	163	2019
25	UNA	parent	parent 1	Zh	Zht4	spzt4 1	6	575	3,5	17	15,3	19,6	116	101	101	3	18	7,8	1,2	28	11,2	2	17,4	1735	14,9	1732,038	3,4	1789	334	55,72	40,23	9,85	1,28	0,9	151	2019
26	UNA	parent	parent 1	Zh	Zht4	spzt4 2	4	839	3,4	18,7	17,3	24	99	107	99	3	20	9,2	2,5	56	9,9	2	18,6	2107	18,4	3261,7607	3	1297	296	54,75	30,43	10,72	1,27	0,8	162	2019
27	UNA	parent	parent 1	Zh	Zht4	spzt4 3	5	288	3,5	13,7	13	16	100	96	96	3	16	4,5	2,1	43	10	1	19,7	1900	18	3053,6281	3,6	1924	452	67,99	38,67	8,94	1,31	1,1	150	2019
28	UNA	parent	parent 1	Zh	Zht4	spzt4 4	4	153	3	12,5	12	16,6	108	111	108	3	8	3,5	2,2	27	9,5	1	18	1600	17,2	2664,3051	3	1655	277	45,7	26,07	9,27	1,32	0,9	142	2019
29	UNA	parent	parent 1	Zh	Zht4	spzt4 5	6	100	3,3	13	12,5	15	103	120	103	3	14	4	1,2	40	9,7	1	15,7	1994	16,6	2395,0958	3,2	1655	411	56,85	24,5	9,06	1,28	0,8	150	2019
30	UNA	parent	parent 1	Zh	Zht4	spzt4 6	5	560	4	20	19,5	25,3	107	99	99	3	10	11	2,3	51	8,8	2	17,4	2100	16,2	2226,0949	2,7	1745	245	59,58	29,85	9,95	1,23	1,1	165	2019
31	UNA	parent	parent 1	Zh	Zht4	spzt4 7	5	470	3	16,6	15,7	22,2	101	98	98	3	13	12,3	3,3	58	9,5	2	20,3	1900	14,9	2226,093	3,2	1700	284	56,85	29,21	11,73	1,22	1	166	2019
32	UNA	parent	parent 1	Zh	Zht4	spzt4 8	5	750	4,3	17,5	16	22,5	91	84	84	3	21	14,2	3,3	57	9,8	2	16,8	1865	13,5	1288,2493	3,4	1835	290	55,81	21,86	7,82	1,33	0,9	155	2019
33	UNA	parent	parent 1	Zh	Zht5	spzt5 1	5	160	3,4	13,2	11,6	18,3	118	94	94	3	11	4	3,2	27	9,7	3	15,9	1552	17,3	2711,0463	3	1266	373	60,61	46,42	12,42	1,23	0,79	152	2019
34	UNA	parent	parent 1	Zh	Zht5	spzt5 2	6	324	3,6	14,8	13,1	17	101	93	93	3	10	4,2	3,6	62	9	2	17,6	1885	16,7	2438,6419	2,7	1334	330	59,55	38,66	12,49	1,22	0,78	170	2019
35	UNA	parent	parent 1	Zh	Zht5	spzt5 3	7	410	3,9	15,5	14	19,3	121	91	91	3	12	5,6	2,3	48	11,4	1	20,5	1441	15,4	1912,321	3,8	1266	504	73,96	49,12	10,42	1,24	0,76	176	2019
36	UNA	parent	parent 1	Zh	Zht5	spzt5 4	6	397	4,2	15,7	14,1	18	115	92	92	3	13	5,9	3,1	60	9,9	2	17	1774	15,6	1987,7988	3,2	1471	309	49,71	31,12	10,8	1,26	0,8	182	2019
37	UNA	parent	parent 1	Zh	Zht5	spzt5 5	5	361	4,1	15,4	13,8	19	103	95	95	3	11	5,6	3	53	9,7	2	18,2	1700	14,1	1467,7631	3,4	992	330	64,8	38,69	10,56	1,22	0,81	163	2019
38	UNA	parent	parent 1	Zh	Zht5	spzt5 6	4	454	4,6	18	16,4	21	101	94	101	3	9	8,2	2,6	56	10,2	2	20	1959	17,3	1768,1444	2,9	1300	350	61,84	38,62	12,6	1,21	0,78	164	2019
39	UNA	parent	parent 1	Zh	Zht5	spzt5 7	5	505	3,8	15,3	13,8	18,9	111	98	98	3	13	5,7	3	22	10,1	2	18,8	1663	12,8	1098,0662	3,5	1403	280	69,61	39,01	10,24	1,25	0,81	140	2019
40	UNA	parent	parent 1	Zh	Zht5	spzt5 8	6	276	3,9	15,1	13,6	20	112	98	98	3	6	5,5	3,2	43	10	2	17,6	1626	14,1	1467,7631	3,6	1368	420	60,71	40,26	11,42	1,21	0,79	162	2019
41	UNA	parent	parent 1	Zh	Zht6	spzt6 1	6	615	3,7	15,3	14,5	19	157	132	132	3	12	6	3,2	20	9,1	2	16,7	2296	20	4188,7902	3,5	1526	295	44,94	30,28	9,84	1	0,65	184	2019
42	UNA	parent	parent 1	Zh	Zht6	spzt6 2	6	160	3,5	13,5	12,5	17,2	120	130	120	3	15	3	3,2	26	11,5	2	20,1	2348	16	2144,6606	2,6	2105	329	44,15	25,22	9,9	1,1	0,81	153	2019
43	UNA	parent	parent 1	Zh	Zht6	spzt6 3	7	390	3,5	14,2	12	18,3	115	126	115	3	16	4,3	3,7	28	9,9	3	17,2	2765	24	7238,2295	3,7	1947	225	54,84	32,05	8,26	1,22	0,79	150	2019
44	UNA	parent	parent 1	Zh	Zht6	spzt6 4	6	1040	4,2	18	16	23,7	100	91	91	3	16	6	3	56	9,8	1	15,5	2191	18	3053,6281	3,1	2159	244	36,86	28,96	8,56	1,3	0,74	183	2019
45	UNA	parent	parent 1	Zh	Zht6	spzt6 5	5	820	4,5	20	17,3	26,5	100	93	93	3	20	8	2,7	61	10,3	2	17,8	2035	18	3053,6281	3,3	2053	261	45,85	21,61	9,01	1,2	0,84	188	2019
46	UNA	parent	parent 1	Zh	Zht6	spzt6 6	5	1130	4,3	19	18,3	25,7	139	131	131	3	16	7	4	47	10,2	2	19,5	2504	17	2572,4408	2,8	1947	277	48,05	21,47	9,19	1,49	0,9	193	2019
47	UNA	parent	parent 1	Zh	Zht6	spzt6 7	7	1510	4	21	18,2	28,7	96	92	92	3	16	12	4,5	60	10,1	3	18,4	2400	17	3053,6255	3,4	2000	270	45,85	25,45	9,09	1,25	0,75	183	2019
48	UNA	parent	parent 1	Zh	Zht6	spzt6 8	6	810	4	17,3	15,6	22,7	119	114	114	3	15	6,6	3,5	50	9,8	2	17,2	2661	15	1767,1459	3,5	2264	255	45,01	26,26	9,05	1,4	0,87	176	2019
49	UNA	parent	parent 1	Zh	Zht8	spzt8 1	4	210	3,9	17,6	16	22,5	97	95	95	3	15	8,3	2	38	10,3	2	17	1491	14	1436,755	2,4	1358	492	51,84	44,87	8,53	1,12	0,78	142	2019
50	UNA	parent	parent 1	Zh	Zht8	spzt8 2	5	375	3,8	17,2	14,1	21,1	111	99	99	3	12	10,8	2,1	27	10	1	18,6	1357	15	1767,1459	1,8	1295	436	50,93	37,37	8,58	1,32	0,69	145	2019
51	UNA	parent	parent 1	Zh	Zht8	spzt8 3	5	400	3,8	18,9	17	22,5	100	97	97	3	17	11,3	2,3	55	9,3	1	17,5	1670	16	1767,1444	2,5	1200	667	52,89	37,7	8,06	1,18	0,8	162	2019
52	UNA	parent	parent 1	Zh	Zht8	spzt8 4	5	310	4	16,5	14	19,8	100	95	95	3	17	9	1,6	45	11,8	1	16,5	1774	15	1767,1459	2,2	1263	406	42,52	37,03	7,61	1,21	0,77	152	2019
53	UNA	parent	parent 1	Zh	Zht8	spzt8 5	5	335	3,6	16,8	14,1	20,8	102	99	99	3	10	4,7	2,2	38	10,1	1	15,9	1530	17	2572,4408	2,2	916	472	52,89	32,02	7,25	1,45	0,81	147	2019
54	UNA	parent	parent 1	Zh	Zht8	spzt8 6	4	325	3,7	16,5	14	21	84	97	84	3	16	7,3	2,8	58	10	1	14,8	1600	14	1436,755	1,9	1168	452	55,43	36,66	7,98	1,23	0,9	149	2019
55	UNA	parent	parent 1	Zh	Zht8	spzt8 7	5	340	3,6	16,8	14,3	19,8	106	95	95	3	17	6,7	2,3	35	10,5	1	19,2	1565	13	1150,3465	2,3	1168	450	59,54	37,71	8,28	1,1	0,75	148	2019
56	UNA	parent	parent 1	Zh	Zht8	spzt8 8	6	314	4	18,9	17,1	20,8	100	99	99	3	14	9,1	3,1	42	10,4	1	16,5	1843	17	2572,4408	2,4	1232	426	51,92	38,91	7,84	1,21	0,78	149	2019
57	UNA	parent	parent 1	Zh	Zht9	spzt9 1	4	445	3,3	15,4	13	19,3	119	101	101	3	11	6	2,1	41	11,5	1	16	1300	16,6	2395,0958	1,8	1827	316	47,11	38,37	10,41	1,46	0,97	167	2019
58	UNA	parent	parent 1	Zh	Zht9	spzt9 2	6	326	3,6	14,8	12,1	16,5	123	97	97	3	11	6	2,8	39	9,9	1	17	1700	13,2	1204,2604	1,3	1000	298	45,27	31,96	10,47	1,21	0,83	169	2019
59	UNA	parent	parent 1	Zh	Zht9	spzt9 3	3	447	3,5	15,2	13,5	21	121	99	99	3	8	4	2,6	39	9,8	1	18,1	1565	17,6	2854,5432	1,9	1346	455	57,49	40,61	8,73	1,28	0,79	167	2019
60	UNA	parent	parent 1	Zh	Zht9	spzt9 4	6	400	3,5	14,9	13,2	20,1	122	99	99	3	9	5,6	1,9	39	10,3	1	16,5	1272	16,1	2185,1248	1,6	769	279	38,64	25,73	9,05	1,11	0,88	168	2019
61	UNA	parent	parent 1	Zh	Zht9	spzt9 5	1	600	3,7	17,9	15	23,1	118	94	94	3	11	6	2,4	27	10,1	1	14,4	1500	14	1436,755	1,6	577	298	48,07	27,38	8,85	1,44	0,85	152	2019
62	UNA	parent	parent 1	Zh	Zht9	spzt9 6	4	410	3,3	14,7	13,6	19	122	100	100	3	4	7,5	2	42	10,1	1	16	1728	15,8	2065,2369	2	1731	316	50,37	31,35	9,72	1,36	0,76	171	2019
63	UNA	parent	parent 1	Zh	Zht9	spzt9 7	6	200	3,4	12,7	11,8	17	120	111	111	3	15	4,7	2,4	50	9,8	1	18,6	1467	13,7	2395,0938	1,2	1500	308	50,87	31,96	9,57	1,32	0,83	177	2019
64	UNA	parent	parent 1	Zh	Zht9	spzt9 8	3	350	3,7	15,1	13,4	18,5	115	100	100	3	9	5,5	3	45	9,1	1	15,4	1435	12,4	998,3059	1,8	1250	291	47,19	33,28	9,57	1,38	0,73	167	2019
65	UNA	parent	parent 1	Zh	Zht10	spzt10 1	4	570	3,9	16,2	14,1	18	100	93	93	3	7	6,2	3,5	46	9,3	1	15	1339	16	2144,6606	2	1608	266	54,02	29,93	11,03	1,12	0,83	153	2019
66	UNA	parent	parent 1	Zh	Zht10	spzt10 2	4	320	3,9	14,7	12,8	15,8	106	98	98	3	7	5,2	3,9	28	9,4	1	15,5	1278	14	1436,755	2	1185	236	53,08	24,93	11,09	1,21	0,76	141	2019
67	UNA	parent	parent 1	Zh	Zht10	spzt10 3	4	475	3,6	15,5	12,6	17,9	108	92	92	3	11	5,7	3,1	37	8,9	1	18,1	1187	16,9	2527,3113	2	677	360	65,92	16,08	9,78	1,11	0,75	152	2019
68	UNA	parent	parent 1	Zh	Zht10	spzt10 4	5	410	4,4	12,5	10,7	16,8	104	95	95	3	5	4,5	2,9	51	9,1	2	16,5	1552	15,5	1949,8164	3	508	182	44,31	20,07	9,59	1,15	0,82	162	2019
69	UNA	parent	parent 1	Zh	Zht10	spzt10 5	4	150	3,6	13,7	13	15,3	103	99	99	3	3	4	3,2	22	10,5	1	17,5	1461	14	1436,755	3	880	317	54,11	24,36	9,37	1,23	0,76	132	2019
70	UNA	parent	parent 1	Zh	Zht10	spzt10 6	4	190	3	13	11,6	16,6	105	96	96	3	4	5,4	2,4	45	8,3	1	13,9	1400	15,4	1663,2221	2	1100	250	55,12	33,78	10,5	1,12	0,77	157	2019
71	UNA	parent	parent 1	Zh	Zht10	spzt10 7	3	350	3,7	14,9	12	17,4	115	92	92	3	5	5,1	2,8	45	8,9	1	16	1370	12	904,7786	2	1523	244	62,05	25,15	10,71	1	0,84	167	2019
72	UNA	parent	parent 1	Zh	Zht10	spzt10 8	4	355	3,5	13,8	12,4	16,8	107	95	95	3	7	5,2	3	38	9,2	1	15,5	1613	13,8	1376,0553	2	1320	231	55,12	25,96	10,14	1,11	0,79	152	2019
73	UNA	parent	parent 1	Zh	Zht11	spzt11 1	4	341	3,5	14,6	12	18	114	111	111	3	14	8	2	30	10	1	14	1330	16,1	2185,1248	3	3040	441	46,41	42,01	9,07	1,24	0,78	151	2019
74	UNA	parent	parent 1	Zh	Zht11	spzt11 2	5	170	3,3	12,2	9,8	14	115	108	108	3	10	4,5	1,8	28	10,1	1	16,9	1242	13,1	1177,0977	2	1230	390	45,6	34,99	9,12	1,34	0,75	150	2019
75	UNA	parent	parent 1	Zh	Zht11	spzt11 3	4	242	4	12,8	11,3	16,4	117	111	111	3	11	10,2	3,2	38	9,6	1	14,5	1508	16,6	1531,1099	3	490	596	47,35	24,21	8,11	1,23	0,8	162	2019
76	UNA	parent	parent 1	Zh	Zht11	spzt11 4	6	120	3,2	13,6	12,2	15,3	126	120	120	3	14	6	2,2	24	9,8	1	13,1	1153	15	1767,1459	2	980	365	38,07	28,17	7,89	1,24	0,75	157	2019
77	UNA	parent	parent 1	Zh	Zht11	spzt11 5	6	361	3,5	16	13,3	18,8	106	120	106	3	18	3,3	2,9	59	11,3	1	14,5	1419	14	1436,755	2	640	390	47,35	29,98	7,71	1,36	0,81	172	2019
78	UNA	parent	parent 1	Zh	Zht11	spzt11 6	5	458	3,7	18,4	17	21	115	106	106	3	12	5,3	2,5	30	8,9	1	16,5	1360	14,6	1629,5106	3	960	414	49,62	45,77	8,58	1,27	0,74	152	2019
79	UNA	parent	parent 1	Zh	Zht11	spzt11 7	5	305	3,6	15	12,4	18,5	107	108	107	3	11	8,2	2,4	39	9,6	1	15	1567	13	1150,3465	3	1100	295	53,3	35,31	8,81	1,1	0,76	153	2019
80	UNA	parent	parent 1	Zh	Zht11	spzt11 8	6	513	4,2	16,3	15,5	18,6	120	105	105	3	23	13	3	26	9,9	2	15,5	1301	12	904,7786	3	1160	532	46,48	36,44	8,34	1,23	0,82	153	2019
81	UNA	parent	parent 2	Zh	Zhb1	spzb1 1	6	448	4,7	16,8	14,9	21,4	124	105	105	3	10	7,4	4	32	9	1	18,6	2400	15	1767,1459	3	1100	454	76,38	54,58	12,14	1,19	0,88	163	2019
82	UNA	parent	parent 2	Zh	Zhb1	spzb1 2	5	343	3,9	15,3	13,6	20,8	110	91	91	3	11	7,5	3,5	35	8,7	1	17,4	3000	14	1436,755	2	1490	402	75,05	45,46	12,21	1,07	0,81	152	2019
83	UNA	parent	parent 2	Zh	Zhb1	spzb1 3	5	455	4,1	17,6	14,8	22,1	118	107	107	3	10	7,1	2,7	38	7,1	1	19,7	2300	15	1767,1459	3	570	614	93,2	57,77	10,18	1,2	0,82	163	2019
84	UNA	parent	parent 2	Zh	Zhb1	spzb1 4	6	356	4,5	18,7	17,3	25	122	120	120	3	13	6,8	3,1	51	10,3	1	18	2865	16,4	2309,5649	3	1140	375	62,65	35,33	9,38	1,32	0,89	180	2019
85	UNA	parent	parent 2	Zh	Zhb1	spzb1 5	4	417	3,9	13,2	11	15	121	92	92	3	9	6,3	1,8	24	8,9	1	16,8	2700	13,2	1204,2604	3	740	421	77,93	38,95	10,32	1,24	0,83	152	2019
86	UNA	parent	parent 2	Zh	Zhb1	spzb1 6	4	451	3,9	16,1	15	20,3	130	104	104	3	10	7,3	3,5	27	8,7	1	20,3	3111	15,2	1838,7784	3	1290	431	81,67	44,59	11,33	1,19	0,9	164	2019
87	UNA	parent	parent 2	Zh	Zhb1	spzb1 7	5	660	4,7	19	17,3	22,8	126	111	111	3	15	5,5	3	49	9,2	3	17,4	2641	13	1150,3465	3	1360	415	87,72	45,87	11,79	1,3	0,82	182	2019
88	UNA	parent	parent 2	Zh	Zhb1	spzb1 8	5	477	4,2	17,8	15,3	23,2	125	112	112	3	12	10,2	3,2	21	9,1	1	15,7	2583	11,8	1499,2128	3	3510	393	77,93	55,59	12,94	1,2	0,85	153	2019
89	UNA	parent	parent 2	Zh	Zhb2	spzb2 1	4	350	3,7	11,5	11	14,7	90	89	89	3	18	5	2,5	52	9,2	1	16,5	1370	12	904,7788	2,9	1100	371	57,93	38,15	9,92	1,37	0,75	169	2019
90	UNA	parent	parent 2	Zh	Zhb2	spzb2 2	5	500	3,1	13,6	12	17,2	89	101	89	3	12	10,1	3	60	9,3	1	17,5	1272	13	1436,7538	2,6	1160	328	59,11	26,8	9,65	1,24	0,72	156	2019
91	UNA	parent	parent 2	Zh	Zhb2	spzb2 3	5	240	3,4	11,4	10,3	16,2	98	106	98	3	10	4,2	2	53	8,8	1	18,6	1435	13	1150,3466	3	1000	279	70,69	40,37	8,32	1,11	0,71	158	2019
92	UNA	parent	parent 2	Zh	Zhb2	spzb2 4	4	254	3,5	10,2	9,8	12,5	90	111	90	3	10	3	1,8	42	9	1	17	1663	14	1436,7777	2,5	500	416	47,52	25,58	8,63	1,28	0,72	139	2019
93	UNA	parent	parent 2	Zh	Zhb2	spzb2 5	3	268	3,5	15,2	14,8	19,8	88	104	88	3	13	6	2	53	10,4	1	14,8	1565	14	1437,6666	2,7	800	328	59,11	36,74	8,58	1,23	0,78	148	2019
94	UNA	parent	parent 2	Zh	Zhb2	spzb2 6	5	343	4	12,8	12	16,6	81	108	81	3	13	5,9	2	59	8,2	1	16,5	1500	15	1767,1459	2,3	740	348	61,94	31,16	9,26	1,34	0,79	167	2019
95	UNA	parent	parent 2	Zh	Zhb2	spzb2 7	5	329	3	13,8	12,2	16,4	86	105	86	3	17	5,5	1,2	59	8,8	1	19,2	1467	16	2144,6606	2,7	3000	339	66,54	32,06	9,63	1,24	0,73	152	2019
96	UNA	parent	parent 2	Zh	Zhb2	spzb2 8	5	400	3,8	13,2	12,3	15,6	82	110	82	3	19	4	1,5	64	9,1	1	15,9	1728	16	2144,6666	2,9	1300	321	58,03	33,08	9,12	1,23	0,8	153	2019
97	UNA	parent	parent 2	Zh	Zhb3	spzb3 1	6	627	3,1	15,1	11,4	21,5	101	91	91	3	20	8,6	2,3	39	9,8	1	15,3	1770	16	2145,4444	3,1	3000	378	51,56	32,5	8,65	1,35	0,82	147	2019
98	UNA	parent	parent 2	Zh	Zhb3	spzb3 2	6	345	3,4	12,8	11,5	17,1	94	75	94	3	21	6,2	1,7	50	8,8	1	18,5	1810	13	1150,3465	2,3	1400	369	50,66	33,86	10,06	1,25	0,83	151	2019
99	UNA	parent	parent 2	Zh	Zhb3	spzb3 3	7	491	3,7	12,2	10,4	17,4	114	85	85	3	16	8	1,5	28	9,5	1	15,9	1689	11,8	850,2895	3,2	1200	345	62,92	43,03	8,39	1,28	0,77	149	2019
100	UNA	parent	parent 2	Zh	Zhb3	spzb3 4	5	410	3,2	14	11,2	17,3	96	87	87	3	19	10,1	2,7	36	9,5	3	14,3	2051	13	1499,2128	2,8	3700	365	52,61	35,22	9,75	1,24	0,73	139	2019
101	UNA	parent	parent 2	Zh	Zhb3	spzb3 5	5	824	3,1	17,3	15,8	20,4	120	93	93	3	12	6,5	2	16	11,1	1	16,4	1568	16	2144,0666	2,9	1500	374	52,61	29,01	8,51	1,37	0,76	136	2019
102	UNA	parent	parent 2	Zh	Zhb3	spzb3 6	7	663	3,8	15	13,7	21,3	95	84	84	3	19	12	3	50	9,7	2	18	1930	15,4	1912,312	2,5	790	353	55,13	33,21	9,34	1,25	0,82	152	2019
103	UNA	parent	parent 2	Zh	Zhb3	spzb3 7	4	325	3	11,6	10,1	14,3	95	90	90	3	17	4,2	2	48	9,9	2	15,9	1850	14,4	1563,4576	2,9	1100	330	59,22	34,17	9,72	1,11	0,81	150	2019
104	UNA	parent	parent 2	Zh	Zhb3	spzb3 8	4	270	2,8	11,8	10,3	19	110	92	92	3	19	6,5	2,5	35	10	1	16,9	2132	14	1436,557	3,1	910	539	51,65	35,26	9,2	1,24	0,74	152	2019
105	UNA	parent	parent 3	Ferke	Ferke9	spfe9 1	5	470	4	14,6	12	18,3	90	68	68	3	18	6	3,4	46	5,2	1	18,5	1150	9,7	796,3283	3	1040	46	12,66	6,13	5,97	1,52	0,95	143	2019
106	UNA	parent	parent 3	Ferke	Ferke9	spfe9 2	4	570	4,2	14	12,2	20,5	97	69	69	3	20	5,4	2,8	42	5,3	1	19,2	570	10,1	539,4643	2,2	700	262	32,36	10,87	6,01	1,4	0,6	146	2019
107	UNA	parent	parent 3	Ferke	Ferke9	spfe9 3	4	255	4,1	16	13,5	19,6	84	71	71	3	8	8,2	5,2	51	5	1	19,2	420	11,5	539,4643	3,1	540	81	40,05	16,47	5,79	1,44	0,64	142	2019
108	UNA	parent	parent 3	Ferke	Ferke9	spfe9 4	4	580	3,8	15,4	14	22	97	70	70	3	15	7,8	4,2	44	5,1	1	19,8	689	9,5	448,9205	2,6	660	296	27,01	8,75	5,19	1,21	0,64	148	2019
109	UNA	parent	parent 3	Ferke	Ferke9	spfe9 5	4	896	4,1	18,5	15,6	22,5	98	67	67	3	20	6	2,7	37	5,9	2	22,4	704	8,7	344,7914	2,8	300	161	33,6	9,31	5,08	1,44	0,95	142	2019
110	UNA	parent	parent 3	Ferke	Ferke9	spfe9 6	3	820	3	14,2	12,3	18,2	90	66	66	3	20	5,4	4	62	4,7	1	21,7	830	11,7	477,8745	2,7	360	171	12,43	4,41	5,58	1,21	0,52	159	2019
111	UNA	parent	parent 3	Ferke	Ferke9	spfe9 7	4	490	4,2	16,9	14,2	22,4	98	69	69	3	18	7,6	3,1	39	5	1	20,4	720	11,3	755,4991	2,8	500	167	37,82	10,97	5,8	1,52	0,52	144	2019
112	UNA	parent	parent 3	Ferke	Ferke9	spfe9 8	3	1020	4,4	18,3	15,6	22,9	73	72	73	3	17	9	4,1	57	5,2	2	17,2	751	10,4	588,9774	3	1020	158	69,26	16,47	5,18	1,4	0,6	137	2019
113	UNA	parent	parent 3	Ferke	Ferke13	spfe13 1	5	420	4,3	23	20	28,7	80	75	75	3	12	12,5	3,1	66	4,6	2	28,8	383	11	696,9099	3,9	2400	424	69,19	44,79	11,41	1,68	0,65	153	2019
114	UNA	parent	parent 3	Ferke	Ferke13	spfe13 2	5	630	3,4	16	13,5	18	81	75	75	3	9	7,8	2,6	55	4,5	1	30,8	466	10	523,5988	2,9	1000	375	67,98	45,68	12,99	1,59	0,81	143	2019
115	UNA	parent	parent 3	Ferke	Ferke13	spfe13 3	4	270	3,1	11,8	10,8	16,2	80	59	59	3	19	8	3,2	65	4,2	1	27,9	350	10	523,5999	4,1	400	573	84,42	45,96	11,98	1,53	0,92	152	2019
116	UNA	parent	parent 3	Ferke	Ferke13	spfe13 4	4	540	3,4	18,3	16,3	20,5	83	75	75	3	15	8,5	3,4	59	5,3	1	33,6	430	9	381,7035	3,4	800	400	56,75	36,78	11,24	1,61	0,82	149	2019
117	UNA	parent	parent 3	Ferke	Ferke13	spfe13 5	3	880	3,2	18,7	16	24,5	80	73	80	3	12	5,7	3,6	58	4,5	1	32,7	434	9	381,704	3,6	500	383	70,59	46,28	12,25	1,55	0,87	145	2019
118	UNA	parent	parent 3	Ferke	Ferke13	spfe13 6	5	240	3,2	16	13,7	23,7	89	76	76	3	12	6	2,9	51	4,5	1	29,8	400	11	696,91	3,1	700	412	73,97	44,81	12,06	1,46	0,65	147	2019
119	UNA	parent	parent 3	Ferke	Ferke13	spfe13 7	6	320	3,4	14,7	12,4	17,1	98	80	80	3	11	10	2	52	4,7	1	26	495	11	696,9111	3,7	900	388	79,46	46,09	12,55	1,68	0,95	157	2019
120	UNA	parent	parent 3	Ferke	Ferke13	spfe13 8	6	600	3,1	14,3	12,4	19,6	85	77	77	3	9	7,1	3	52	4,6	1	28,8	402	8	268,0826	3,9	1900	367	69,3	47,57	11,88	1,62	0,87	144	2019
121	UNA	parent	parent 3	Ferke	Ferke11	spfe11 1	5	820	3,2	13,6	12,3	22,2	80	64	64	3	22	8,6	1,5	62	6,6	3	24,8	1370	10,5	606,131	3,3	1000	328	33,3	42,83	11,77	1,4	0,82	149	2019
122	UNA	parent	parent 3	Ferke	Ferke11	spfe11 2	5	910	3,3	10,8	10,2	20	78	63	63	3	21	4,9	2	61	5,7	2	26,4	1600	10,5	606,1311	2,4	2450	290	31,72	40,21	13,58	1,7	0,85	146	2019
123	UNA	parent	parent 3	Ferke	Ferke11	spfe11 3	5	560	2,9	12,2	11,4	20,5	90	64	64	3	11	10	2,2	55	5,6	1	23,9	1200	9,6	463,2467	3,5	730	444	41,64	43,42	9,95	1,5	0,74	152	2019
124	UNA	parent	parent 3	Ferke	Ferke11	spfe11 4	5	590	3,4	12,3	11	18,1	97	64	64	3	17	6,5	2,1	46	5,9	2	28,9	1565	9,6	463,2466	2,9	1290	271	27,32	27,51	10,32	1,4	0,87	150	2019
125	UNA	parent	parent 3	Ferke	Ferke11	spfe11 5	7	600	3,5	13	11,8	22,4	98	62	62	3	12	9,8	2,3	34	5,8	1	24,8	1563	8,8	356,8179	3,1	1100	369	35,61	29,28	10,09	1,5	0,81	139	2019
126	UNA	parent	parent 3	Ferke	Ferke11	spfe11 6	7	970	4,5	27,2	23	32,5	93	74	74	3	17	12	3	46	5,8	1	25,6	1728	11,8	860,2895	2,6	820	314	33,98	33,52	11,08	1,7	0,69	146	2019
127	UNA	parent	parent 3	Ferke	Ferke11	spfe11 7	3	510	3,2	12,1	11,8	19	91	64	64	3	9	9,5	2,6	40	5,6	1	28,1	1467	11	606,1305	3,1	900	241	33,98	19,48	11,52	1,5	0,75	138	2019
128	UNA	parent	parent 3	Ferke	Ferke11	spfe11 8	3	300	4,6	19,3	17,2	28	65	61	65	3	17	14,8	4	50	5,2	1	22,3	1507	12,6	1047,3944	3,3	510	284	33,36	35,58	10,91	1,6	0,9	142	2019
129	UNA	parent	parent 3	Ferke	Ferke16	spfe16 1	4	560	3	10,9	10	23,9	78	61	61	3	11	6,3	2,5	59	4,5	1	22,5	700	11,8	860,291	3,1	1100	315	25,1	28,94	7,16	1,33	0,73	144	2019
130	UNA	parent	parent 3	Ferke	Ferke16	spfe16 2	5	270	4,5	17,7	15,5	22	77	75	75	3	10	6	3,5	52	4,4	1	23,2	850	7,6	229,847	2,3	600	279	24,66	68,92	10,84	1,5	0,72	136	2019
131	UNA	parent	parent 3	Ferke	Ferke16	spfe16 3	6	630	3,8	17,9	17,1	31,9	78	59	59	3	18	12,5	3,2	66	4,4	1	22,5	350	7,6	229,8471	3,3	300	634	14,72	30,62	6	1,29	0,72	151	2019
132	UNA	parent	parent 3	Ferke	Ferke16	spfe16 4	6	780	4	13,6	12,1	23,5	70	60	60	3	16	8,9	4,5	69	4,6	2	29,8	1280	11,8	860,2888	1,6	1130	243	29,91	12,84	5,02	1,11	0,73	146	2019
133	UNA	parent	parent 3	Ferke	Ferke16	spfe16 5	5	540	3	12,5	11,6	23,7	80	62	62	3	11	9	1,5	67	4,1	1	31,3	350	10,85	668,787	3,4	740	245	30,68	20,65	6,08	1,28	0,57	154	2019
134	UNA	parent	parent 3	Ferke	Ferke16	spfe16 6	5	586	3,2	14,2	12,9	21,3	78	60	60	3	14	6,2	4,2	62	4,5	2	29,8	1280	8,8	356,8179	3,7	330	202	22,61	18,93	7,23	1,32	0,6	147	2019
135	UNA	parent	parent 3	Ferke	Ferke16	spfe16 7	5	915	3,5	14,1	13	25	78	57	57	3	15	11,7	4	55	4,6	2	23,2	700	8,8	356,8176	2,6	600	154	30,12	9,93	4,2	1,1	0,5	160	2019
136	UNA	parent	parent 3	Ferke	Ferke16	spfe16 8	4	260	3,8	15	14	30,1	80	61	70	3	16	7,8	4,5	42	5,1	1	31,3	850	10,85	668,7864	3,1	740	273	25,14	9,9	5,58	1,43	0,62	129	2019
137	UNA	parent	parent 3	Korho	Korho8	spko8 1	6	1039	3,9	11,1	10,8	19,3	83	58	58	3	25	7,5	4	56	4	1	20,9	400	7,5	220,8932	4,1	1220	314	63,58	49,13	17,73	1,45	0,92	146	2019
138	UNA	parent	parent 3	Korho	Korho8	spko8 2	6	260	3,5	11,7	11,4	21,5	95	59	59	3	16	10,1	3,8	51	4,9	1	25,2	365	7,9	258,1546	3	1540	278	62,47	40,92	17,83	1,63	0,84	153	2019
139	UNA	parent	parent 3	Korho	Korho8	spko8 3	8	630	3,9	15	13,9	27,7	87	59	59	3	22	6,6	3,1	57	4,5	2	21,6	443	8	268,0826	4,3	640	425	77,58	54,98	14,77	1,46	0,72	151	2019
140	UNA	parent	parent 3	Korho	Korho8	spko8 4	8	740	4	12	11	14,6	90	75	75	3	13	6	3,4	51	5,7	3	21,6	339	9,4	434,8928	3,6	600	390	52,15	32,94	15,42	1,59	0,91	148	2019
141	UNA	parent	parent 3	Korho	Korho8	spko8 5	7	280	3,5	15	12,3	23,2	98	68	68	3	16	8,5	2	41	4,9	1	19,4	417	8,3	299,387	3,8	350	201	64,87	35,06	15,07	1,67	0,88	146	2019
142	UNA	parent	parent 3	Korho	Korho8	spko8 6	4	800	3,6	13,7	12	20,5	93	68	68	3	19	6,8	2,5	47	4,9	1	23	461	7,1	187,4018	3,3	450	295	60,68	40,14	16,55	1,56	0,93	147	2019
143	UNA	parent	parent 3	Korho	Korho8	spko8 7	4	445	3,7	16,6	14,7	25,3	91	77	77	3	11	9	1,5	39	5,1	1	22,3	391	7,2	195,4322	3,9	580	288	74,02	26,85	17,82	1,7	1,03	137	2019
144	UNA	parent	parent 3	Korho	Korho8	spko8 8	4	390	3,5	10,3	10,2	14,6	90	58	83	3	11	5	2,9	42	5	1	24,5	383	6,4	137,2583	4,1	460	272	69,98	42,61	16,3	1,58	0,76	139	2019
145	UNA	parent	parent 3	Korho	Korho12	spko12 1	7	540	3,2	15,7	13,6	19	124	85	85	3	20	7,1	3	21	3,8	1	29,8	1141	9	381,7035	4	2240	467	83,01	66,77	11,36	1,53	0,87	152	2019
146	UNA	parent	parent 3	Korho	Korho12	spko12 2	7	318	3,2	16,5	15,5	27,7	112	78	78	3	21	11	2,7	28	3,7	2	28,8	1060	9	381,7036	3	900	493	95,19	55,61	10,36	1,51	0,83	147	2019
147	UNA	parent	parent 3	Korho	Korho12	spko12 3	5	320	3,7	12,1	11,6	25,1	93	61	61	3	25	7,5	1,5	55	3,7	2	28,8	1386	10	523,5988	4	400	506	88,61	70,66	9,45	1,55	0,8	155	2019
148	UNA	parent	parent 3	Korho	Korho12	spko12 4	6	343	3,3	11,1	10,2	17,2	103	62	62	3	16	8	2,8	38	3,7	2	27,9	1250	14	1436,756	3	800	477	84,56	44,77	9,8	1,51	0,88	148	2019
149	UNA	parent	parent 3	Korho	Korho12	spko12 5	8	126	3	11	9,9	16	121	86	86	3	12	6	2,7	37	3,8	1	32,7	1305	10	523,5987	4	400	477	67,98	47,65	9,58	1,51	0,81	165	2019
150	UNA	parent	parent 3	Korho	Korho12	spko12 6	8	139	2,8	13,8	12	18,3	120	83	83	3	9	10,8	2,4	40	3,9	1	30,8	1223	10	523,5987	3	650	446	101,13	54,55	10,52	1,49	0,79	167	2019
151	UNA	parent	parent 3	Korho	Korho12	spko12 7	4	380	3,2	12,9	11,6	19,8	95	74	74	3	17	8,1	1,5	52	4,3	1	33,6	1440	9	381,704	4	860	729	81,43	56,11	10,94	1,51	0,86	174	2019
152	UNA	parent	parent 3	Korho	Korho12	spko12 8	5	325	3,2	9,9	8,6	15,4	110	61	93	3	20	6,3	3	24	3,4	2	26	1196	16	2144,661	5	1750	506	82,88	57,91	10,36	1,54	0,8	141	2019
153	UNA	parent	parent 3	Korho	Korho10	spko10 1	5	390	3,5	14,2	12,1	20,5	100	77	77	3	15	9	1,5	65	4,6	2	15,7	1037	7	179,5943	4	1780	476	107,78	72,62	11,93	1,49	0,62	172	2019
154	UNA	parent	parent 3	Korho	Korho10	spko10 2	4	570	3,3	15,8	13,3	27,7	98	62	62	3	19	11,5	1,3	52	4,7	2	19	900	9	381,7035	3	750	439	101,45	60,48	10,97	1,5	0,84	157	2019
155	UNA	parent	parent 3	Korho	Korho10	spko10 3	5	280	2,7	13	11,5	22,9	95	64	64	3	20	10,4	1,5	30	4,5	1	16,3	998	9	382,1001	4	300	671	94,44	76,85	10,01	1,54	0,76	132	2019
156	UNA	parent	parent 3	Korho	Korho10	spko10 4	6	415	3,1	12,2	11,4	21,2	92	60	60	3	24	10,1	2	45	4,5	1	14,6	939	9	380,9999	3	590	466	90,12	48,69	10,38	1,55	0,72	144	2019
157	UNA	parent	parent 3	Korho	Korho10	spko10 5	4	220	2,7	8,9	8,3	17,4	97	64	64	3	12	8	1,3	35	5,3	1	16,8	880	8	268,1	2	370	430	88,33	51,82	10,14	1,5	0,75	139	2019
158	UNA	parent	parent 3	Korho	Korho10	spko10 6	5	375	3,2	12,8	11,2	22,8	102	66	66	3	20	10,7	1,6	36	4,2	1	18,4	861	8	268,0826	2	530	466	86,79	59,32	11,14	1,44	0,68	145	2019
159	UNA	parent	parent 3	Korho	Korho10	spko10 7	6	400	2,9	13,2	11,4	21,6	99	68	68	3	15	8,9	2	23	4,5	1	17,3	822	14	1436,755	6	600	411	88,47	61,03	11,59	1,43	0,59	129	2019
160	UNA	parent	parent 3	Korho	Korho10	spko10 8	5	350	3,1	12,4	11,9	20,9	96	63	92	3	20	9,8	1,6	43	4,6	2	16,3	763	15	1767,1459	4	1480	496	72,45	62,98	10,97	1,56	0,74	146	2019
161	UNA	parent	parent 4	Ferke	Ferke2	spfe2 1	5	335	4,7	14	13	20,6	92	78	78	3	11	4,1	1,5	45	10,2	1	15	1600	10,5	606,131	4	900	400	60,98	44,79	11,41	1,68	0,65	144	2019
162	UNA	parent	parent 4	Ferke	Ferke2	spfe2 2	4	304	4	11,2	10,5	15,1	98	67	67	3	20	4,3	1,2	41	9,9	1	15,5	2051	12,5	1022,6539	3	650	314	60,8	40,21	13,58	1,69	0,88	146	2019
163	UNA	parent	parent 4	Ferke	Ferke2	spfe2 3	5	100	3,5	10,5	8,9	14	98	77	77	3	9	4	1,3	32	9,2	1	18,1	1568	12,5	1022,6539	6	1800	514	89,95	54,01	11,4	1,62	0,8	137	2019
164	UNA	parent	parent 4	Ferke	Ferke2	spfe2 4	4	120	2,7	11	9,8	13,5	98	85	85	3	5	4,5	1,5	36	11,6	1	13,9	1930	12,5	1022,6539	3	2400	315	57,76	34,21	11,82	1,73	0,76	141	2019
165	UNA	parent	parent 4	Ferke	Ferke2	spfe2 5	4	225	3,4	11,2	10,3	17,8	105	77	77	3	10	4,2	1	41	10	1	16	1850	11,5	796,3283	4	1100	337	69,36	36,41	11,56	1,61	0,78	153	2019
166	UNA	parent	parent 4	Ferke	Ferke2	spfe2 6	3	255	3,9	11,1	10,7	18,2	123	73	73	3	15	2,8	1,2	20	9,9	1	17,5	2132	11,5	796,3282	4	1300	357	75,69	41,69	12,69	1,76	0,72	143	2019
167	UNA	parent	parent 4	Ferke	Ferke2	spfe2 7	4	180	3,5	10,3	8,8	16	106	74	74	3	16	4,9	1,5	34	10,4	1	16,5	1810	10,5	606,131	4	1550	348	78,08	42,88	13,2	1,74	0,62	147	2019
168	UNA	parent	parent 4	Ferke	Ferke2	spfe2 8	4	400	3,3	12,7	11,5	16,4	123	78	92	3	16	6,5	1,2	21	10,3	1	15,5	1859	13,5	1288,2493	4	1500	329	68,09	44,26	12,5	1,69	0,79	151	2019
169	UNA	parent	parent 4	Ferke	Ferke6	spfe6 1	5	630	3,6	12,2	11,5	18,3	98	80	80	3	19	4,8	1,4	47	9	1	20,2	2883	16	2144,6606	3	1400	303	55,44	45,09	14,82	1,71	0,92	152	2019
170	UNA	parent	parent 4	Ferke	Ferke6	spfe6 2	4	712	4,8	24	21,6	38,7	89	52	52	3	21	13	1,2	46	8,7	2	22,3	2600	21	4849,0483	4	1000	369	54,46	45,09	16,21	1,64	0,98	142	2019
171	UNA	parent	parent 4	Ferke	Ferke6	spfe6 3	4	390	4	14,1	13,1	24,6	93	53	53	3	11	8,8	1	44	8,1	1	20,9	2374	19	3591,364	3	1200	411	67,88	57,3	13,52	1,76	0,9	144	2019
172	UNA	parent	parent 4	Ferke	Ferke6	spfe6 4	5	130	4,2	13,4	12,5	18,2	87	80	80	3	22	3,2	1,5	53	10,3	1	23,7	2204	21	4848,9999	4	1100	251	45,3	36,31	14,02	1,75	0,88	147	2019
173	UNA	parent	parent 4	Ferke	Ferke6	spfe6 5	4	330	3,5	16,4	14	22,6	91	82	82	3	14	3,5	1,2	59	8,9	1	20,9	2713	17	2572,4408	3	500	285	56,59	38,63	13,7	1,71	0,96	157	2019
174	UNA	parent	parent 4	Ferke	Ferke6	spfe6 6	5	480	3,7	13,1	12,1	29,1	93	52	52	3	23	9,8	1,2	55	8,7	1	18,8	2996	19	3591,364	3	700	285	67,35	44,23	15,05	1,63	0,87	155	2019
175	UNA	parent	parent 4	Ferke	Ferke6	spfe6 7	5	300	3,7	16,1	14,4	25,3	93	58	58	3	13	7,7	1	62	9,2	1	24,4	2487	16	2144,6606	4	900	278	63,83	45,5	15,65	1,7	0,88	162	2019
176	UNA	parent	parent 4	Ferke	Ferke6	spfe6 8	5	420	4,6	20	18	33,2	98	85	87	3	12	6,6	1	41	9,1	1	21,6	2543	16	2144,6606	3	2000	263	55,53	46,95	14,82	1,78	0,97	146	2019
177	UNA	parent	parent 4	Ferke	Ferke4	spfe4 1	5	510	4,3	14,2	12	15,4	90	80	80	3	24	6,5	2,2	52	11	3	15,3	1507	15,5	1949,8164	3,4	1600	183	41,08	21,12	7,81	1,53	0,87	149	2019
178	UNA	parent	parent 4	Ferke	Ferke4	spfe4 2	5	480	4,8	17	16,2	20,6	94	62	62	3	27	5,5	2	44	9,5	1	18,5	1399	13,7	1346,3573	2,5	1160	353	40,32	17,59	7,85	1,52	0,81	145	2019
179	UNA	parent	parent 4	Ferke	Ferke4	spfe4 3	5	360	3,5	11,9	10,7	21,6	93	63	63	3	34	2,3	2,1	47	9,3	2	15,9	1722	15,8	2065,2369	3,6	1400	221	56,56	22,35	6,55	1,55	0,65	147	2019
180	UNA	parent	parent 4	Ferke	Ferke4	spfe4 4	6	280	3,2	14	13,7	17,4	92	64	64	3	20	6,9	3,5	49	9,8	2	14,3	1650	14,6	1629,5106	3,2	600	222	33,33	14,16	6,79	1,57	0,78	148	2019
181	UNA	parent	parent 4	Ferke	Ferke4	spfe4 5	8	615	5,5	16,4	15,4	23,9	93	61	61	3	15	7,4	2,7	44	9,7	1	16,4	1901	16,4	2309,5649	3,2	800	238	40,95	15,07	6,64	1,52	0,77	144	2019
182	UNA	parent	parent 4	Ferke	Ferke4	spfe4 6	5	820	4,3	16,6	15,3	25,6	89	64	64	3	26	3,6	2	48	8,7	5	18	1829	14,6	1629,5106	2,5	1940	252	50,06	19,13	11,15	1,51	0,87	144	2019
183	UNA	parent	parent 4	Ferke	Ferke4	spfe4 7	3	800	4,6	15,7	14,4	22,7	78	64	64	3	38	4,8	3,2	51	9,3	1	16,9	1578	12,2	1949,8147	3,2	1400	246	57,59	21,97	5,78	1,56	0,65	136	2019
184	UNA	parent	parent 4	Ferke	Ferke4	spfe4 8	7	650	5	16,3	14,9	19,8	90	69	78	3	29	5	1,9	35	9,6	1	15,9	1614	13,4	1346,3562	3	1100	233	30,31	11,67	4,62	1,52	0,81	132	2019
185	UNA	parent	parent 4	Ferke	Ferke15	spfe15 1	5	342	4,1	21,7	18,2	25,6	98	85	85	3	9	5,5	1,2	52	6,9	1	11,5	1728	13	1150,3465	3,7	1300	287	60,55	39,24	14,04	1,68	0,83	157	2019
186	UNA	parent	parent 4	Ferke	Ferke15	spfe15 2	7	612	4,7	17,7	15,3	22,2	94	83	83	3	15	4,6	1,4	49	5,9	1	15	1370	19	3591,364	2,8	950	270	65,44	49,86	15,36	1,65	0,85	150	2019
187	UNA	parent	parent 4	Ferke	Ferke15	spfe15 3	5	470	6,3	15,6	14,8	20,4	90	76	76	3	41	6,4	2,1	42	5,4	1	11,9	1663	15	1767,1459	3,9	400	389	74,55	31,59	12,81	1,71	0,81	139	2019
188	UNA	parent	parent 4	Ferke	Ferke15	spfe15 4	5	520	4,4	15,3	13,4	23,1	96	86	86	3	13	8,2	2,5	39	5,8	2	13,1	1272	19	3591,364	3,3	1100	238	55,13	33,62	13,28	1,65	0,77	142	2019
189	UNA	parent	parent 4	Ferke	Ferke15	spfe15 5	5	245	3	19,3	16,7	24,7	92	92	92	3	5	6,9	2,8	50	6	1	12,3	1565	14	1436,755	3,3	500	255	61,84	38,49	12,98	1,67	0,66	149	2019
190	UNA	parent	parent 4	Ferke	Ferke15	spfe15 6	4	195	3,2	18	16,5	26,5	90	96	90	3	4	7,2	2	40	6	2	11,5	1500	18	3053,6281	3,9	950	270	70,95	39,59	14,26	1,72	0,94	137	2019
191	UNA	parent	parent 4	Ferke	Ferke15	spfe15 7	5	150	3,4	15,8	13,6	24	94	96	94	3	4	7	1,6	31	6,5	1	13,4	1460	12	904,7787	3,1	750	263	72,99	40,86	14,83	1,69	0,84	132	2019
192	UNA	parent	parent 4	Ferke	Ferke15	spfe15 8	5	362	4,2	17,6	15,5	23,8	98	88	88	3	14	6,4	1,8	39	5,8	1	11,1	1442	15	1767,1459	3,5	850	249	63,65	48,12	14,04	1,67	0,7	144	2019
193	UNA	parent	parent 4	Korho	Korho3	spko3 1	3	225	4,8	16,7	15,4	21,6	78	58	58	3	13	6,8	3,7	56	9,5	1	11,4	900	9	1150,3455	2	800	391	30,49	7,36	4,56	1,4	0,75	141	2019
194	UNA	parent	parent 4	Korho	Korho3	spko3 2	6	790	5	14,6	13,1	20,1	92	80	80	3	11	5,6	1,5	43	9,6	1	10,6	1100	12	904,7777	2	740	346	45,92	34,52	9,83	1,39	0,7	142	2019
195	UNA	parent	parent 4	Korho	Korho3	spko3 3	8	350	5,2	15,4	14	19,1	85	52	52	3	24	4	2	60	10,8	1	12,4	860	21	4849,0483	2	880	529	64,87	56,98	11,05	1,41	0,78	152	2019
196	UNA	parent	parent 4	Korho	Korho3	spko3 4	4	860	4,8	15	13,9	20,9	86	64	64	3	22	6,5	2,1	54	9,7	2	10,6	1000	11	696,9121	2	380	323	38,33	39,2	11,36	1,37	0,8	167	2019
197	UNA	parent	parent 4	Korho	Korho3	spko3 5	8	350	4,4	14,3	13,3	20,8	84	78	78	3	16	3	1,8	51	8,6	1	9,6	1003	16	2144,6606	4	500	191	47,68	29,58	8,31	1,42	0,75	142	2019
198	UNA	parent	parent 4	Korho	Korho3	spko3 6	6	442	3,2	12,7	11,9	24,7	80	77	77	3	20	4	2,2	50	9,4	1	11	1192	11	697,0011	1	1200	548	49,97	33,86	9,13	1,37	0,73	157	2019
199	UNA	parent	parent 4	Korho	Korho3	spko3 7	5	417	4	13,8	12,9	20,5	85	79	79	3	18	3,1	2,5	51	9,2	1	12,1	978	15	1767,1459	1	900	360	53,67	34,83	9,49	1,39	0,91	143	2019
200	UNA	parent	parent 4	Korho	Korho3	spko3 8	8	540	3	14,4	13,3	21,1	90	83	78	3	16	5,6	2	65	9,2	1	10,3	957	10	523,5988	2	1000	338	46,81	35,95	8,99	1,43	0,8	162	2019
201	UNA	parent	parent 4	Korho	Korho1	spko1 1	5	387	3,5	15,5	14,4	20,2	99	70	70	3	21	7,4	1,8	40	6,6	1	18,7	1774	16	2144,6606	3	700	428	75,43	62,07	12,71	1,51	0,65	146	2019
202	UNA	parent	parent 4	Korho	Korho1	spko1 2	5	585	6	16,4	14,3	19,2	87	66	66	3	33	3,2	2	51	6,3	3	19,4	1700	16	2144,6606	2	900	502	69,36	52,25	12,96	1,52	0,71	145	2019
203	UNA	parent	parent 4	Korho	Korho1	spko1 3	5	420	3,6	16,7	15,6	26	85	65	65	3	23	7,3	1,8	59	6,4	2	20,6	1885	13	1150,3465	2	650	670	84,56	51,14	10,39	1,55	0,65	151	2019
204	UNA	parent	parent 4	Korho	Korho1	spko1 4	5	317	3,8	14,7	13,3	20	93	72	72	3	18	7,1	1,9	45	7,4	2	21,9	1552	13	1150,3465	3	1080	410	61,87	41,61	11,02	1,57	0,72	145	2019
205	UNA	parent	parent 4	Korho	Korho1	spko1 5	6	100	3	13,8	12,2	18,8	87	81	81	3	13	6	1,8	37	5,9	1	20	1441	14,2	1499,2141	2	400	438	76,96	44,29	10,76	1,52	0,65	131	2019
206	UNA	parent	parent 4	Korho	Korho1	spko1 6	6	200	3,3	12,5	11,3	17,7	100	80	80	3	13	6,3	2	40	6,5	3	17,4	1626	14,2	1499,2141	3	450	465	80,65	50,7	11,81	1,54	0,71	147	2019
207	UNA	parent	parent 4	Korho	Korho1	spko1 7	8	234	3,7	11,4	10,1	16	90	64	64	3	18	5,4	1,8	51	6,5	2	19,4	1663	11,8	860,2895	2	600	453	86,63	52,16	12,27	1,64	0,66	148	2019
208	UNA	parent	parent 4	Korho	Korho1	spko1 8	8	290	3,6	16,4	15	22	85	75	85	3	18	15	1,9	49	6,3	2	22,6	1959	15,4	1912,333	4	820	429	75,55	53,83	11,61	1,43	0,68	141	2019
209	UNA	parent	parent 5	Bondu	Bondu1	spbd1 1	5	660	4	16,5	13,4	21	96	79	79	3	19	4,5	3,1	42	6,5	1	12,1	300	12,4	998,306	2,1	520	102	15,8	8,67	6,98	1,5	0,7	145	2019
210	UNA	parent	parent 5	Bondu	Bondu1	spbd1 2	4	530	3,6	12	10,4	23	85	62	62	3	35	7,9	2,6	67	6	1	22,6	600	10,1	539,4643	1,6	450	90	15,52	7,22	7,02	1,31	0,8	159	2019
211	UNA	parent	parent 5	Bondu	Bondu1	spbd1 3	4	270	3,7	10,2	8,6	19,6	80	62	62	3	11	12,4	2,9	45	2	1	19,8	730	9,1	393,5688	2,2	900	88	19,28	9,17	5,86	1,42	0,5	132	2019
212	UNA	parent	parent 5	Bondu	Bondu1	spbd1 4	4	334	3,5	12	10,5	19	59	52	52	3	14	8,1	2	61	5,1	1	17,9	200	6,3	199,532	1,9	220	93	17,51	9,22	7,23	1,35	0,65	127	2019
213	UNA	parent	parent 5	Bondu	Bondu1	spbd1 5	4	332	4	12,5	10,6	22	80	62	62	3	18	6,9	2,7	52	5,3	1	15	500	8,5	321,5551	2	450	96	16,12	6,19	5,94	1,3	0,7	139	2019
214	UNA	parent	parent 5	Bondu	Bondu1	spbd1 6	5	520	4,2	13,8	10,9	21,2	62	61	61	3	22	8,1	3,1	68	6,5	3	20,5	300	11	696,9099	1,7	500	90	16,89	47,08	6,52	1,34	0,55	137	2019
215	UNA	parent	parent 5	Bondu	Bondu1	spbd1 7	4	320	4,5	14	12,2	19	59	76	59	3	21	7	2,6	59	5,5	2	14,1	1200	13,5	381,7035	1,2	450	138	20,69	9,44	5,6	1,4	1,1	125	2019
216	UNA	parent	parent 5	Bondu	Bondu1	spbd1 8	5	645	4	11	9	18,7	64	59	59	3	35	5,1	1	68	7	3	10,9	1000	7,25	434,8928	2,1	400	165	10,16	3,01	6,42	1,2	0,7	139	2019
217	UNA	parent	parent 5	Bondu	Bondu1	spbd1 9	4	602	4,3	15,8	13	27,8	86	61	61	3	15	10,8	1,5	52	4,5	1	15,5	470	7,6	229,8473	2,5	390	111	14,73	6,72	7	1,42	0,71	145	2019
218	UNA	parent	parent 5	Bondu	Bondu1	spbd1 10	4	666	4,2	20,5	16,8	25	62	62	62	3	15	8,1	2,8	58	5,3	1	13,5	550	8,2	220,8932	1,8	120	144	22,69	8,93	8,27	1,44	0,65	147	2019
219	UNA	parent	parent 5	Bondu	Bondu1	spbd1 11	3	235	4,1	12	9,6	15,7	84	80	80	3	10	3,5	3	53	5	1	15	570	9	381,7035	2,8	950	32	37,87	15,87	6,09	1,31	1,1	144	2019
220	UNA	parent	parent 5	Bondu	Bondu1	spbd1 12	4	532	4,6	19	15,8	30	84	73	73	3	22	3	2,8	51	4,5	1	16	890	9,4	434,8928	1,25	250	64	25,37	10,06	6,92	1,2	0,73	142	2019
221	UNA	parent	parent 5	Bondu	Bondu1	spbd1 13	4	430	4,3	15,5	13	22,3	82	80	80	3	12	4	4,2	53	5,6	1	14,1	1050	7,6	288,6956	1,15	400	98	58,17	21,82	7	1,3	0,88	142	2019
222	UNA	parent	parent 5	Bondu	Bondu1	spbd1 14	4	515	3,6	13	10,8	20	99	79	79	3	18	4,5	2	38	4	1	12,1	600	7,5	220,8932	2,4	700	303	32,86	12,25	7,11	1,42	0,9	144	2019
223	UNA	parent	parent 5	Bondu	Bondu1	spbd1 15	5	833	4,7	16,5	12,5	19,6	82	72	72	3	32	5,3	2,5	60	5	2	12,9	648	8,3	299,3869	1,3	400	81	35,19	12,6	7,39	1,31	0,65	149	2019
224	UNA	parent	parent 5	Bondu	Bondu1	spbd1 16	4	900	4	18,8	15,4	25	95	77	77	3	31	7,2	2,1	44	6,2	1	13,7	743	7,6	229,8473	2	300	91	30,19	53,01	7	1,4	0,8	146	2019
225	UNA	parent	parent 5	Bondu	Bondu1	spbd1 17	8	544	3,6	13,7	12	21,7	81	61	61	3	13	5,7	3,2	64	10,2	1	27,3	645	8,3	299,3869	1,4	450	35	62,83	53,67	4,86	1,2	0,9	152	2019
226	UNA	parent	parent 5	Bondu	Bondu1	spbd1 18	6	210	2,5	11,4	10,2	20,1	82	63	63	3	13	6	3,8	64	7,8	1	23,1	673	10,2	555,6472	0,9	650	195	61,74	44,7	4,89	1,42	0,71	153	2019
227	UNA	parent	parent 5	Bondu	Bondu1	spbd1 19	9	605	3	12,1	10,8	24,2	85	62	62	3	12	8,8	2,7	52	5,3	1	29,2	547	10,2	229,8473	1,3	250	218	64,11	44,7	4,08	1,1	0,55	144	2019
228	UNA	parent	parent 5	Bondu	Bondu1	spbd1 20	7	383	3,6	11,2	10,1	16,5	85	60	60	3	10	7,5	1,9	53	5,1	1	20,7	715	9,9	789,0474	1,1	450	124	51,54	35,99	4,23	1,11	0,79	145	2019
229	UNA	parent	parent 5	Bondu	Bondu1	spbd1 21	7	200	4,2	13,5	11,2	20	87	60	60	3	18	5	2	50	6,2	1	22,5	589	9,1	394,5689	1,2	400	132	64,11	38,3	4,13	1,5	0,9	144	2019
230	UNA	parent	parent 5	Bondu	Bondu1	spbd1 22	5	178	4,2	14,1	11,7	21,8	81	79	79	3	15	5,3	2,8	56	10,2	1	12,5	617	9,1	394,57	2	600	135	67,15	43,85	4,54	1,41	0,65	144	2019
231	UNA	parent	parent 5	Bondu	Bondu1	spbd1 23	5	387	2,8	20	17,8	29,5	97	59	59	3	14	5	2	58	6	1	24,2	631	8,3	299,387	2,2	120	127	70,17	45,1	4,72	1,4	0,81	162	2019
232	UNA	parent	parent 5	Bondu	Bondu1	spbd1 24	5	946	3,4	13,2	11,8	18,5	86	61	61	3	17	6,3	4	51	7	1	23,4	743	7,6	229,8473	2	850	119	64,93	46,55	4,47	1,1	1,1	144	2019
233	UNA	parent	parent 5	Bondu	Bondu1	spbd1 25	5	865	4,3	15,8	13	25,4	84	61	61	3	25	16,6	3,8	51	7,8	1	27	645	7,6	998,306	2,53	950	194	11,9	12,52	7,64	1,3	0,73	142	2019
234	UNA	parent	parent 5	Bondu	Bondu1	spbd1 26	4	522	4,5	15,9	13,5	32,6	88	64	64	3	28	5,5	3	41	6,5	2	20,5	673	8,3	539,4643	1,9	700	127	21,67	8,08	7,68	1,1	0,75	136	2019
235	UNA	parent	parent 5	Bondu	Bondu1	spbd1 27	5	948	3,9	14,3	12,1	25,9	88	62	62	3	20	7,3	3,7	52	6	1	22,3	547	9,1	394,5688	2,8	400	144	6,45	13,9	6,41	1,21	0,6	147	2019
236	UNA	parent	parent 5	Bondu	Bondu1	spbd1 28	5	695	3,7	13,4	12,6	23	86	61	61	3	21	8,5	3,1	54	2	1	21,2	715	9,9	130,9243	2,2	300	75	16,09	8,4	6,64	1,35	0,75	147	2019
237	UNA	parent	parent 5	Bondu	Bondu1	spbd1 29	5	594	4,6	17,3	15	31,3	85	60	60	3	29	8,6	3,4	50	5	3	29,3	589	10,2	321,5551	2,3	520	79	15,01	8,94	6,49	1,5	0,9	142	2019
238	UNA	parent	parent 5	Bondu	Bondu1	spbd1 30	6	386	4,5	13	11,4	20,1	86	61	61	3	20	6,2	3	45	6,2	2	23,5	617	10,2	696,91	2	780	81	32,44	13,65	7,05	1,31	0,5	138	2019
239	UNA	parent	parent 5	Bondu	Bondu1	spbd1 31	6	570	3,9	14,3	12,2	20,7	77	65	65	3	17	5,3	2	55	10,2	1	25	631	8,3	1288,2493	2,3	900	76	32,6	16,47	6,99	1,42	0,7	139	2019
240	UNA	parent	parent 5	Bondu	Bondu1	spbd1 32	7	380	4,6	16,4	14,1	25,7	80	62	62	3	24	3,7	3,4	55	4,98	1	24,1	743	7,6	229,8473	2,9	220	71	19,65	10,86	7,02	1,23	0,6	162	2019
241	UNA	parent	parent 6	Bondu	Bondu2	spbd2 1	4	439	3,5	14,7	14,1	29,4	86	62	62	3	25	11,7	1,5	49	4,3	1	14,6	274	6,4	124,7882	0,8	250	689	87	42,88	7,84	1,25	0,53	142	2019
242	UNA	parent	parent 6	Bondu	Bondu2	spbd2 2	4	586	3,5	15,3	13,1	24,3	80	63	63	3	24	9,5	3,2	60	2,82	1	16,2	300	7	179,5944	0,7	160	451	64	35,71	7,16	1,39	0,61	147	2019
243	UNA	parent	parent 6	Bondu	Bondu2	spbd2 3	4	150	3,3	9,3	7,9	16,4	73	62	62	3	11	11,5	3	55	2,35	1	18	287	7	179,59943	0,9	200	509	84	45,38	6,43	1,13	0,68	135	2019
244	UNA	parent	parent 6	Bondu	Bondu2	spbd2 4	2	518	4,3	15,1	14,7	24,2	56	57	56	3	30	11,2	2,7	61	4,16	1	20	300	7,6	229,8473	0,7	300	185	50	28,75	7,71	1,32	0,65	144	2019
245	UNA	parent	parent 6	Bondu	Bondu2	spbd2 5	4	673	4	11	10,1	16,1	86	61	61	3	12	9,4	2,9	66	6,16	2	12,7	300	7,9	258,1546	0,7	360	196	67	33,81	6,99	1,31	0,61	159	2019
246	UNA	parent	parent 6	Bondu	Bondu2	spbd2 6	4	457	3,9	14,6	12,9	22,9	59	59	59	3	31	7,4	1,5	67	5,54	1	16	359	7,9	258,1546	0,9	480	201	71	31,77	7,38	1,13	0,8	167	2019
247	UNA	parent	parent 6	Bondu	Bondu2	spbd2 7	2	992	3,1	19,4	14,8	24,7	88	57	57	3	27	16	3	47	5,03	1	20,5	150	5,8	102,1604	0,9	380	189	78	50,14	7,1	1,53	0,59	142	2019
248	UNA	parent	parent 6	Bondu	Bondu2	spbd2 8	4	782	2,8	15	11,8	20,5	98	80	80	3	9	10	1,7	35	3,8	1	21,6	270	6,4	137,2583	0,8	200	177	65	39,46	6,46	1,29	0,64	140	2019
249	UNA	parent	parent 6	Bondu	Bondu2	spbd2 9	4	673	3,5	14,5	11,5	21	80	62	62	3	24	9	8	60	4,77	1	19,1	480	6,4	143,7933	1,3	190	290	60	47,38	6,61	1,33	0,61	147	2019
250	UNA	parent	parent 6	Bondu	Bondu2	spbd2 10	5	372	4,3	20,5	15,2	32,5	84	65	65	3	29	6,5	2,3	55	5,03	2	11,9	333	7,9	310,3391	1,9	240	189	38	37,5	6,38	1,44	0,83	146	2019
251	UNA	parent	parent 6	Bondu	Bondu2	spbd2 11	4	1428	3,8	15,1	13,7	22	84	63	63	3	31	4,5	3,3	53	4,36	1	16,5	250	6,2	124,7882	1,9	270	214	52	36,33	7,65	1,48	0,53	144	2019
252	UNA	parent	parent 6	Bondu	Bondu2	spbd2 12	5	783	3,6	13	12,4	23,1	90	62	62	3	24	8	2,9	56	3,64	1	14,9	313	6,5	143,7933	1,6	120	180	28	35,32	7,6	1,13	0,55	153	2019
253	UNA	parent	parent 6	Bondu	Bondu2	spbd2 13	5	860	4	17,3	15	25,5	87	62	62	3	37	9,5	3,2	53	5,8	1	15,5	304	8,4	310,3391	1,6	250	190	40	28,99	9,24	1,53	0,74	167	2019
254	UNA	parent	parent 6	Bondu	Bondu2	spbd2 14	4	300	3,6	16,5	13,4	23,8	87	64	64	3	22	9,3	2,6	68	4,82	2	17,7	346	7,9	258,1546	1,7	500	195	43	45,77	9,76	1,45	0,7	162	2019
255	UNA	parent	parent 6	Bondu	Bondu2	spbd2 15	4	316	3,3	21,6	17,1	29,8	89	70	70	3	19	10,1	3,2	56	5,26	1	16,5	290	7,6	229,8473	1,5	300	184	48	36,01	9,38	1,1	0,8	152	2019
256	UNA	parent	parent 6	Bondu	Bondu2	spbd2 16	4	387	3,5	10,4	10,3	18	88	62	62	3	25	5,3	2,1	52	3,44	1	20,3	290	7	179,5944	1,8	170	172	39	43,24	8,54	1,15	0,76	147	2019
257	UNA	parent	parent 6	Bondu	Bondu2	spbd2 17	5	471	2,9	16	13,8	26,5	80	63	63	3	15	12,6	2,6	55	3,18	1	17,4	274	7	179,601	2	110	281	62	26,38	8,74	1,37	0,68	142	2019
258	UNA	parent	parent 6	Bondu	Bondu2	spbd2 18	6	100	3,6	16,9	13,7	24,8	87	70	70	3	17	6,8	3,5	38	2,26	1	15,7	254	6,4	137,2583	1,5	140	184	40	24,85	8,43	1,45	0,76	132	2019
259	UNA	parent	parent 6	Bondu	Bondu2	spbd2 19	6	340	3,4	16	12,1	21,5	82	57	57	3	27	10,4	3,1	50	2,67	1	12,5	333	5,8	100,1604	2,2	240	208	54	21,7	10,11	1,29	0,64	139	2019
260	UNA	parent	parent 6	Bondu	Bondu2	spbd2 20	4	315	3,3	15,9	15,3	27,5	80	53	53	3	21	8,6	2	55	6,21	1	16	274	7,6	231,8473	1,9	80	201	30	20,39	10,05	1,31	0,57	142	2019
261	UNA	parent	parent 6	Bondu	Bondu2	spbd2 21	6	275	3,3	15,8	13,2	29	80	52	52	3	24	10,1	2,7	45	5,75	1	18	287	7,9	250,4615	1,8	120	212	42	32,19	7,21	1,39	0,52	132	2019
262	UNA	parent	parent 6	Bondu	Bondu2	spbd2 22	5	160	3,6	17,4	16	28,5	89	58	58	3	25	10,9	2,1	43	5,13	1	14,1	293	7,9	266,1546	1,8	240	218	55	25,33	7,61	1,51	0,55	139	2019
263	UNA	parent	parent 6	Bondu	Bondu2	spbd2 23	5	978	3,2	17,2	13	27	87	61	61	3	33	10	7	59	4,22	1	15,1	346	6,4	137,2582	2,1	190	206	49	30,41	7,32	1,21	0,61	153	2019
264	UNA	parent	parent 6	Bondu	Bondu2	spbd2 24	6	890	3,5	12,2	10,6	22	63	55	55	3	18	8,5	2,7	57	3,7	1	15,7	274	5,8	102,1605	2	310	192	51	37,19	6,67	1,13	0,57	147	2019
265	UNA	parent	parent 6	Bondu	Bondu2	spbd2 25	7	871	3,1	16	14,4	27,3	86	60	60	3	33	8	4	56	2,67	1	14,1	287	6,4	137,258	1,3	260	314	67,75	36,05	6,82	1,53	0,53	149	2019
266	UNA	parent	parent 6	Bondu	Bondu2	spbd2 26	4	977	3,4	14,3	13	22,8	80	64	64	3	23	13,1	3,9	60	4,69	1	16	300	7	179,5934	1,2	200	206	66,57	35,03	6,58	1,21	0,57	167	2019
267	UNA	parent	parent 6	Bondu	Bondu2	spbd2 27	7	706	3	13,1	11,6	24,6	86	64	59	3	26	9,1	5,1	49	4,31	2	18,8	313	7,9	258,1546	1,5	450	232	82,68	30,6	7,89	1,49	0,52	142	2019
268	UNA	parent	parent 7	Bondu	Bondu3	spbd3 1	6	833	4,7	16,5	12,5	19,6	82	72	72	3	32	5,3	2,5	60	8,5	3	40	2630	15	1766,25	2,6	2300	362	99,39	43,46	12	1,7	0,7	149	2019
269	UNA	parent	parent 7	Bondu	Bondu3	spbd3 2	4	900	4	18,8	15,4	25	95	77	77	3	34	7,2	2,1	44	9,2	1	29	1900	16,5	2350,8788	3	1680	478	97,67	41,12	8,6	1,4	0,81	146	2019
270	UNA	parent	parent 7	Bondu	Bondu3	spbd3 3	8	544	3,6	13,7	12	21,7	81	61	61	3	14	5,7	3,2	64	9	1	28,4	2500	13,6	1316,422	2,7	2010	423	113,1	48,5	11,44	1,4	0,9	152	2019
271	UNA	parent	parent 7	Bondu	Bondu3	spbd3 4	6	210	2,5	11,4	10,2	20,1	82	63	63	3	13	6	3,8	64	9,7	1	32	2900	16,3	2266,4243	3,3	2700	247	72,5	39,46	16,1	1,68	0,86	153	2019
272	UNA	parent	parent 7	Bondu	Bondu3	spbd3 5	9	605	3	12,1	10,8	24,2	85	62	62	3	12	8,8	2,7	52	10	1	29	2200	15,9	2103,632	3,1	1950	516	69,13	30	5,82	1,5	0,8	144	2019
273	UNA	parent	parent 7	Bondu	Bondu3	spbd3 6	7	383	3,6	11,2	10,1	16,5	85	60	60	3	10	7,5	1,9	53	10,6	1	42	2800	16,1	2184,0171	3,2	2620	255	90,54	51,6	19,82	1,8	1,05	145	2019
274	UNA	parent	parent 7	Bondu	Bondu3	spbd3 7	7	200	4,2	13,5	11,2	20	87	60	60	3	19	5	2	50	9,7	1	40	3200	15,8	2064,19	3,8	2900	503	114,73	62,41	12,35	1,46	0,78	144	2019
275	UNA	parent	parent 7	Bondu	Bondu3	spbd3 8	5	178	4,2	14,1	11,7	21,8	87	79	79	3	17	5,3	2,7	50	8,2	1	45	2500	13,7	1345,6747	2,8	2400	219	40,03	26,7	12,21	1,5	0,85	144	2019
276	UNA	parent	parent 7	Bondu	Bondu3	spbd3 9	5	387	2,8	20	17,8	29,5	97	59	59	3	16	5	2	58	8,1	1	37	1900	13,5	1287,5963	2,9	1700	305	72,43	42,72	14,01	1,43	0,8	162	2019
277	UNA	parent	parent 7	Bondu	Bondu3	spbd3 10	5	946	3,4	13,2	11,8	18,5	86	61	81	3	20	6,3	4	56	7,9	2	39,2	1960	13	1149,7633	2,7	1850	98	28,97	17,76	12,49	1,68	1,1	149	2019
278	UNA	parent	parent 8	Bondu	Bondu4	spbd4 1	5	1310	4,5	17,3	16,7	34	98	58	58	3	8	13	3,2	28	10,2	1	27	3800	20	4188,7867	5	3600	296	101,6	68,04	11,42	1,55	0,7	133	2019
279	UNA	parent	parent 8	Bondu	Bondu4	spbd4 2	5	590	3,8	14,3	13,2	26,3	88	61	61	3	21	9	2,5	57	9,6	2	33	4750	22	5575,275	5,3	4500	286	106,31	40,65	14,21	1,67	0,73	152	2019
280	UNA	parent	parent 8	Bondu	Bondu4	spbd4 3	5	200	4	20,5	20,1	35	83	60	60	3	29	17,4	3,4	61	10,2	1	29	4680	21,5	5203,7166	5,8	4600	482	127,1	70,02	14,61	1,6	0,67	151	2019
281	UNA	parent	parent 8	Bondu	Bondu4	spbd4 4	6	790	3,8	18,9	14,8	23,1	98	61	61	3	32	9,4	3	52	8,7	1	28	3000	17,4	2758,3286	4,8	2800	501	122,67	45,05	8,99	1,58	0,75	157	2019
282	UNA	parent	parent 8	Bondu	Bondu4	spbd4 5	7	1310	4	14,3	11,8	22,2	88	60	60	3	32	13,8	2,8	52	7,9	2	37	2400	14	1436,7538	2,6	2000	476	85,1	40,99	8,65	1,4	0,7	147	2019
283	UNA	parent	parent 8	Bondu	Bondu4	spbd4 6	5	840	4	17	15,5	31,4	83	59	59	3	24	12,5	3,1	58	9,1	2	30	3726	18	3053,6281	4,7	3200	406	85,49	44,38	11	1,6	0,75	148	2019
284	UNA	parent	parent 8	Bondu	Bondu4	spbd4 7	6	840	3,8	21	18,4	37	91	61	61	3	36	15,4	3,3	50	10,2	1	35	3700	21,5	5203,721	4	3900	614	140,32	76,13	12,4	1,63	0,8	148	2019
285	UNA	parent	parent 8	Bondu	Bondu4	spbd4 8	6	1300	4,5	15,2	13,9	24,1	96	60	60	3	27	10,2	2,6	55	8,3	1	28	4350	22	5575,2798	4	3400	437	109,3	63,94	11,54	1,62	0,73	158	2019
286	UNA	parent	parent 8	Bondu	Bondu4	spbd4 9	7	584	3,8	14,6	13,1	22	80	57	57	3	20	11,4	3	51	9	1	34	3252	17,3	2711,0463	5	3000	422	96,5	45,26	9,86	1,47	0,68	138	2019
287	UNA	parent	parent 8	Bondu	Bondu4	spbd4 10	5	636	4	17,5	15,7	26,1	92	63	80	3	14	13,1	2,9	49	10	2	27	3602	16,1	2185,1248	5,8	4000	452	122,3	57,12	12,89	1,59	0,75	148	2019
288	UNA	parent	parent 9	Soubre	Soubre1	spsb1 1	6	295	3,5	16,7	14,7	21	98	99	98	3	15	5,7	1,9	45	17,3	5	46	10930	35	22449,2785	7,2	10600	178	44,64	21,79	12,17	1,68	0,85	150	2019
289	UNA	parent	parent 9	Soubre	Soubre1	spsb1 2	5	190	2,4	17,2	15,1	20,3	111	103	103	3	10	8,3	1,8	24	17,8	1	42	8400	28,3	11867,4541	5,6	8000	183	45,75	26,36	14,69	1,7	1	142	2019
290	UNA	parent	parent 9	Soubre	Soubre1	spsb1 3	5	430	3,7	19,7	16,6	23	98	91	91	3	13	8	1,6	62	16,6	2	42,3	7730	26,4	9634,0753	6,15	7400	204	55,63	30,7	15,1	1,8	0,9	167	2019
291	UNA	parent	parent 9	Soubre	Soubre1	spsb1 4	6	575	4	17	15,3	19,6	116	101	101	3	18	7,8	1,2	28	15,8	4	40,1	7200	24,4	7606,1999	5,4	6800	77	25,74	10,41	14,69	1,6	1	151	2019
292	UNA	parent	parent 9	Soubre	Soubre1	spsb1 5	4	454	4,6	18	16,4	21	90	94	90	3	11	8,2	1,6	57	15,8	5	40	5600	25	8181,2239	4,2	5500	69	31,44	14,66	15,1	1,76	1,05	154	2019
293	UNA	parent	parent 9	Soubre	Soubre1	spsb1 6	5	820	4,5	20	17,3	26,5	100	93	93	3	20	8	2,7	61	15,9	3	39	5800	27	10305,986	5,4	5700	104	35,91	16,05	15,3	1,6	0,92	188	2019
294	UNA	parent	parent 9	Soubre	Soubre1	spsb1 7	5	400	3,8	17,3	16	22,1	98	94	94	3	18	7,9	1,8	56	15,7	2	39,1	6640	27,76	9172,523	5,4	7250	141	39,02	20	12,17	1,67	0,97	161	2019
295	UNA	parent	parent 9	Soubre	Soubre1	spsb1 8	5	452	3,5	18,6	17,3	21,8	116	92	92	3	15	8,4	1,3	35	14,6	2	40,1	7300	24,25	14231,901	5,7	6900	135	46,98	20,99	15,3	1,69	0,93	158	2019
296	UNA	parent	parent 9	Soubre	Soubre1	spsb1 9	5	504	4,1	19,2	15,4	22,1	100	96	96	3	15	8,1	1,9	52	13,9	2	44,8	8200	31,66	11683,759	5,6	7200	139	31,06	19,99	14,53	1,8	0,96	159	2019
297	UNA	parent	parent 9	Soubre	Soubre1	spsb1 10	6	400	3,8	18,9	17	22,5	103	97	97	3	17	11,3	2,7	52	13,9	1	39,2	6000	28,2	11742,0947	5	5800	128	34,02	18,99	14,1	1,6	0,95	162	2019
298	UNA	parent	parent 10	Burki	Burki1	spbf 1	4	573	6	21,8	18,9	28	60	57	57	3	12	14,2	1,8	38	8,37	1	20,2	1540	12,6	1047,3944	2,47	1200	201	41,06	18,41	10,79	1,72	1	105	2019
299	UNA	parent	parent 10	Burki	Burki1	spbf 2	5	387	4	11,3	11,1	16,3	60	59	59	3	15	10,7	2,7	35	5,5	1	25,5	1000	9,8	492,807	2,1	930	123	52,23	19,25	9	1,4	0,78	102	2019
300	UNA	parent	parent 10	Burki	Burki1	spbf 3	4	215	2,7	17,1	15,9	24,3	59	62	59	3	10	4	3,6	56	4,58	2	19,6	1600	10,2	555,6472	2,3	1210	215	63,24	26,22	12,8	1,64	0,89	122	2019
301	UNA	parent	parent 10	Burki	Burki1	spbf 4	5	533	3,7	18,4	16,4	25,1	52	59	52	3	13	7,5	2,2	50	8,1	1	28,7	2100	13,4	1259,8331	3	1820	187	66,16	27,8	9,8	1,62	0,83	109	2019
302	UNA	parent	parent 10	Burki	Burki1	spbf 5	3	614	3,9	18,1	17,2	29,2	62	60	60	3	11	7,6	2	32	12	1	32	2600	16	2144,6606	2	2130	529	67,88	26,7	7,8	1,4	0,78	101	2019
303	UNA	parent	parent 10	Burki	Burki1	spbf 6	4	416	3,4	14,6	13,1	18,8	59	56	56	3	17	4,7	3,8	56	10,8	1	40	3000	17	2572,4408	3,5	2800	188	58,24	25,3	12,75	1,9	0,95	122	2019
304	UNA	parent	parent 10	Burki	Burki1	spbf 7	4	405	3,9	21	19,9	34	59	58	58	3	17	12,7	3,3	44	9,8	2	32,2	2420	16,2	2226,0949	2,8	2210	311	63,95	26	8,38	1,6	0,9	110	2019
305	UNA	parent	parent 10	Burki	Burki1	spbf 8	4	620	4	18	17,8	23,7	58	60	58	3	9	5,5	4,3	38	7,4	1	25	1500	12	904,7787	2,6	1200	147	33,93	14,45	8,1	1,55	0,92	103	2019
306	UNA	parent	parent 10	Burki	Burki1	spbf 9	4	314	4,2	18,9	18,2	27,9	58	60	58	3	21	9,5	4,2	26	9,3	1	19	1250	15,3	1875,3093	2,15	1100	142	38,57	15,32	13,2	1,83	1,1	91	2019
307	UNA	parent	parent 10	Burki	Burki1	spbf 10	4	152	4,1	16,5	14	24,2	60	57	57	3	15	11,2	3	40	9,8	1	25,8	1750	12,9	1124,0037	2,4	1400	256	33,26	14,59	8,1	1,5	1	107	2019
308	UNA	parent	parent 10	Burki	Burki1	spbf 11	4	393	3,8	10,5	10,1	19,4	63	60	60	3	12	9,1	2,9	38	8,5	1	28,4	1880	14,4	1563,4576	2,7	1600	318	49,54	19,44	12,25	1,9	0,9	108	2019
309	UNA	parent	parent 10	Burki	Burki1	spbf 12	5	346	4,3	14,8	13,5	21,6	60	59	59	3	12	9,8	1,4	35	7,1	1	19	800	11,8	860,2895	2,5	700	283	38,95	17,8	8,34	1,4	0,91	102	2019
310	UNA	parent	parent 10	Burki	Burki1	spbf 13	3	436	3,9	17,9	16,3	26	59	55	55	3	16	11,1	4,6	30	11,3	2	30,2	2100	15,2	1838,7784	2,95	1840	209	35,16	24,9	11,04	1,5	1	96	2019
311	UNA	parent	parent 10	Burki	Burki1	spbf 14	4	430	3,7	14,3	13,4	24,9	60	56	56	3	16	8	1,5	39	9,4	2	32,5	3300	18,1	3104,8051	3,6	2960	423	50,81	25,33	13,82	1,87	0,89	106	2019
312	UNA	parent	parent 10	Burki	Burki1	spbf 15	3	385	3,7	19,8	18,1	36	58	54	54	3	15	9,9	3,4	40	10,25	1	26	1600	14,3	1531,1112	2,12	1300	171	30,42	14,06	8,36	1,72	0,85	105	2019
313	UNA	parent	parent 10	Burki	Burki1	spbf 16	4	323	3,5	13	11,6	17,5	70	56	56	3	14	6,7	4,1	41	6,7	1	25,9	1830	12,6	1047,3944	2,7	1530	174	38,59	18,03	11,9	1,63	0,8	118	2019
314	UNA	parent	parent 10	Burki	Burki1	spbf 17	3	510	4	10,4	9,6	14,5	75	55	55	3	11	6,5	3	25	6,2	1	32,1	2120	13,2	1204,2604	2,2	1840	195	44,92	19,1	10,6	1,6	0,78	107	2019
315	UNA	parent	parent 10	Burki	Burki1	spbf 18	4	477	3,2	14,9	14,2	25,8	59	56	56	3	14	4,5	1,6	55	4,4	1	27,1	1400	11,2	735,6186	2,5	1100	244	31,41	15,8	7,82	1,8	0,89	121	2019
316	UNA	parent	parent 10	Burki	Burki1	spbf 19	4	410	3,1	10	8,9	12	60	58	58	3	11	5,2	1,4	49	5,2	2	29,3	1700	12,5	1022,6539	2,4	1400	224	38,32	17,2	10,8	1,7	0,83	116	2019
317	UNA	parent	parent 10	Burki	Burki1	spbf 20	4	560	4,1	12,7	11,4	18,7	63	57	57	3	14	5,3	2,3	47	12,1	2	19,3	900	9,8	492,807	2,6	700	133	31,16	16,1	9,8	1,42	0,78	117	2019
318	UNA	parent	parent 10	Burki	Burki1	spbf 21	4	556	3,6	11,6	10,8	19,8	60	58	58	3	14	8	1,6	48	11,2	1	16,9	700	10,6	623,6145	1,65	450	82	14,55	4,12	2,23	1,36	0,75	115	2019
319	UNA	parent	parent 10	Burki	Burki1	spbf 22	3	460	4	14	13,5	24	87	62	62	3	9	5	2,3	20	10	1	25,6	1650	13	1150,3465	1,8	1400	175	18,19	9,76	8,51	1,8	0,92	114	2019
320	UNA	parent	parent 10	Burki	Burki1	spbf 23	4	310	3,7	13,8	13,3	21,2	62	57	57	3	15	4,6	1,3	33	8,23	1	20,1	910	10,3	572,1505	1,9	800	158	41,24	16,22	11,18	1,9	0,89	102	2019
321	UNA	parent	parent 10	Burki	Burki1	spbf 24	4	310	3,9	13,5	12	21,1	62	57	57	3	13	9,6	1,1	47	7,2	2	22,3	800	9,1	278,2618	2,1	650	49	9,92	5,86	3,89	1,4	0,8	116	2019
322	UNA	parent	parent 10	Burki	Burki1	spbf 25	5	375	3,6	15,7	14,5	23,2	59	57	57	3	12	8,2	3	37	5,21	1	24,5	1130	10,5	606,131	3,1	1000	245	36,16	19,6	10,63	1,83	1	103	2019
323	UNA	parent	parent 10	Burki	Burki1	spbf 26	4	407	4,3	13,3	12,8	21,2	65	58	58	3	12	7,4	1	36	9,14	1	26,2	2000	13,6	1317,0897	2,3	1830	212	40,14	21,4	12,96	1,79	1,1	108	2019
324	UNA	parent	parent 10	Burki	Burki2	spbf 27	4	510	3,6	11,5	11,1	21	59	58	58	3	11	3,9	3	55	6,1	1	24,1	2100	11,7	838,6026	2,66	1600	90	20,07	11,09	12,35	1,8	0,85	121	2019
325	UNA	parent	parent 10	Burki	Burki2	spbf 28	4	455	3,2	15,6	14,5	23,9	80	59	59	3	10	6,9	2,3	30	5,7	1	18,6	600	14,2	1499,2141	2,5	450	62	13,13	6,14	9,87	1,4	0,78	117	2019
326	UNA	parent	parent 10	Burki	Burki2	spbf 29	4	390	3,4	11,3	10,7	16,5	61	60	60	3	12	7,2	1,5	53	6,1	2	16,2	500	10,4	588,9774	2,2	400	58	12,29	6,12	10,55	1,6	0,81	121	2019
327	UNA	parent	parent 10	Burki	Burki2	spbf 30	5	505	3,8	11	10,6	16,7	57	61	57	3	13	4,3	3,2	51	5,4	1	18,2	1910	15,3	1875,3093	3,14	1200	74	16,18	8,06	10,87	1,45	0,7	115	2019
328	UNA	parent	parent 10	Burki	Burki2	spbf 31	3	240	3,7	13,9	12,1	19,9	84	63	63	3	8	6,5	2	31	6,1	2	21,4	1050	10,9	678,0756	3,2	750	52	11,01	5,89	11,33	1,7	0,9	122	2019
329	UNA	parent	parent 10	Burki	Burki2	spbf 32	5	755	3,6	15,2	13,9	19	61	59	59	3	11	13,5	1,5	56	6,2	1	23,4	1455	12,7	1072,5308	2,6	1050	68	14,4	7,17	10,54	1,6	0,81	124	2019
330	UNA	parent	parent 10	Burki	Burki2	spbf 33	5	198	4	12,3	11,4	16,9	87	57	57	3	13	6,1	2	18	7,8	1	32,2	1430	12,9	1124,0037	2,68	1100	81	16,16	8,01	9,89	1,55	0,75	112	2019
331	UNA	parent	parent 10	Burki	Burki2	spbf 34	5	407	3,2	12,9	11,7	20,9	64	56	56	3	12	6,8	1,8	44	7,2	1	26,5	750	10,4	588,9774	2,4	600	47	9,96	4,62	9,83	1,5	0,78	115	2019
332	UNA	parent	parent 10	Burki	Burki2	spbf 35	3	611	3,8	10,5	9,9	15,6	82	60	60	3	6	5,2	2,9	20	7,1	1	31	2410	15,1	1802,7249	3,17	1700	79	16,14	8,04	10,18	1,85	0,9	109	2019
333	UNA	parent	parent 10	Burki	Burki2	spbf 36	5	780	4,1	18,9	15,5	23,5	58	55	55	3	24	6,2	2,3	60	6,8	2	22,4	2345	13,4	1259,8331	2,3	1650	70	15,43	6,98	8,97	1,55	0,82	125	2019
334	UNA	parent	parent 1	Zh	Zht1	spzt1 1	7	425	3,8	14,9	13,9	21	110	108	108	3	19	5,7	1,9	27	9	1	25,6	3760	19,5	3880,4512	3,5	3330	423	62,52	36,32	9	1	0,3	135	2020
335	UNA	parent	parent 1	Zh	Zht1	spzt1 2	7	90	4,5	24,8	22	37,2	98	99	98	3	15	5,1	1,5	60	9,4	3	33,5	2370	23,2	6534,9512	3,8	2200	211	60,39	43,61	8,95	1,4	0,9	158	2020
336	UNA	parent	parent 1	Zh	Zht1	spzt1 3	7	180	4,5	24,8	22	37,2	113	103	103	3	9	7	2	67	13,4	1	38,4	4200	25,7	8883,3703	2,3	3600	296	69,25	34,32	10,73	1,9	0,85	170	2020
337	UNA	parent	parent 1	Zh	Zht1	spzt1 4	7	160	3	15,5	14,3	20,6	114	109	109	3	11	8,5	2,7	43	9,7	2	28,4	2270	13,8	1375,3577	4,1	1500	447	54,55	44,43	9,94	1	0,8	152	2020
338	UNA	parent	parent 1	Zh	Zht1	spzt1 5	7	583	5,6	29,5	26,7	48,4	104	128	104	3	15	4,5	2,3	67	13,7	1	32	4500	22	5572,4533	4,3	3800	224	71	16,58	7,67	1,1	0,7	171	2020
339	UNA	parent	parent 1	Zh	Zht1	spzt1 6	7	458	3,4	18	16,9	20,8	96	93	100	3	15	4	2	59	17,8	2	30	4400	32	17148,5867	5	4300	461	72,33	44,46	9,64	1,1	0,3	159	2020
340	UNA	parent	parent 1	Zh	Zht1	spzt1 7	7	348	3,4	18,6	17,8	23,4	118	151	125	3	12	4,8	1,2	52	13,2	1	31	4600	24	7234,56	4,2	3900	473	50,21	43,22	9,27	0,8	0,5	177	2020
341	UNA	parent	parent 1	Zh	Zht1	spzt1 8	6	276	3,6	19,4	14	21,5	97	99	104	3	8	6	1,6	66	19,8	4	34	5300	29	12763,5767	4	3700	500	60,61	41,88	9,79	0,9	0,3	170	2020
342	UNA	parent	parent 1	Zh	Zht2	spzt2 1	6	170	5,6	29,5	26,7	48,4	104	128	104	3	13	9,5	3,2	31	8,2	1	23,2	2000	20	4186,6667	3	1266	373	81,42	46,42	12,42	1,23	0,79	135	2020
343	UNA	parent	parent 1	Zh	Zht2	spzt2 2	6	436	3,2	17,2	15,6	20,6	110	113	110	3	15	10	2,9	25	11,1	1	19,4	2100	18	3052,0814	3	1266	373	54,58	46,42	12,42	1,23	0,79	135	2020
344	UNA	parent	parent 1	Zh	Zht2	spzt2 3	5	533	3,8	14,9	13,9	21	110	108	142	3	15	5,7	1,9	28	9	1	25,6	3760	23,5	6791,7546	3	1266	373	70,59	46,42	12,42	1,23	0,79	169	2020
345	UNA	parent	parent 1	Zh	Zht2	spzt2 4	5	678	4,5	24,8	22	37,2	98	99	147	3	12	5,1	1,5	58	9,4	3	33,5	2370	26,2	9412,0076	2,7	1895	112	69,36	8,24	5,43	1,3	0,7	205	2020
346	UNA	parent	parent 1	Zh	Zht2	spzt2 5	5	538	4,5	24,8	22	37,2	113	103	135	3	9	7	2	67	13,4	1	38,4	4200	15,7	2025,2441	2,9	1800	153	76,11	36,89	12,27	1,4	0,8	202	2020
347	UNA	parent	parent 1	Zh	Zht2	spzt2 6	5	278	3	15,5	14,3	20,6	114	109	132	3	15	8,5	2,7	43	9,7	2	28,4	2270	20,8	4709,4306	2,8	2037	292	64,87	29,7	7,42	1,4	0,85	175	2020
348	UNA	parent	parent 1	Zh	Zht2	spzt2 7	5	415	3,8	19,1	17	23	125	126	133	3	15	10,2	3,4	18	10,7	1	22,6	2450	20	4186,6667	2,9	1847	397	67,98	37,93	10,49	1,3	0,75	151	2020
349	UNA	parent	parent 1	Zh	Zht2	spzt2 8	5	525	3,2	17,5	15,1	20,3	139	138	145	3	12	8,4	1,9	18	11,1	2	20,6	2150	21,3	5057,2824	3,1	1753	375	83,38	39,14	9,93	1,2	0,7	163	2020
350	UNA	parent	parent 1	Zh	Zht3	spzt3 1	5	393	4,2	25	21,8	37,4	116	103	103	3	18	7,5	2	29	7,9	1	32,4	2500	27,5	10883,6979	4,6	1400	44	58,15	27,68	12,89	1,2	0,84	132	2020
351	UNA	parent	parent 1	Zh	Zht3	spzt3 2	5	463	3,7	19,7	16,6	23	98	93	100	3	19	5,7	1,9	26	9	1	25,6	3760	20,5	4508,5821	2,4	2104	189	60,61	23,58	10,43	1,7	0,8	127	2020
352	UNA	parent	parent 1	Zh	Zht3	spzt3 3	4	378	3,3	17,7	15,4	20,2	100	93	100	3	18	5,1	1,5	58	9,4	3	33,5	2370	23,2	6534,9512	3,5	1488	231	50,15	29,29	10,81	1,3	0,9	158	2020
353	UNA	parent	parent 1	Zh	Zht3	spzt3 4	4	410	3,7	17,6	15,4	22,3	95	94	101	3	21	7	2	67	13,4	1	38,4	4200	15,7	2025,2445	2,9	2001	171	46,57	19,75	12,21	1,23	0,83	168	2020
354	UNA	parent	parent 1	Zh	Zht3	spzt3 5	4	330	3	12,5	12	16,6	108	111	108	3	11	8,5	2,7	43	9,7	2	28,4	2270	13,8	1375,3577	3	1266	373	60,61	46,42	12,42	1,23	0,79	151	2020
355	UNA	parent	parent 1	Zh	Zht3	spzt3 6	4	240	4,2	25	21,8	37,4	116	103	91	3	10	4,2	3,6	62	9	2	17,6	1885	16,7	2437,4056	3	1950	201	61,39	23,26	13,27	1,2	0,83	153	2020
356	UNA	parent	parent 1	Zh	Zht3	spzt3 7	7	325	3,1	22,7	16,6	25	105	89	96	3	12	5,6	2,3	48	11,4	1	20,5	1441	15,4	1911,3515	4,1	1500	447	84,56	44,43	9,94	1	0,8	144	2020
357	UNA	parent	parent 1	Zh	Zht3	spzt3 8	7	393	3,4	14,3	14,2	21,7	85	87	92	3	13	5,9	3,1	60	12,4	2	17	1774	15,6	1986,7911	3,3	1899	185	77,93	22,43	11,85	1,2	0,83	152	2020
358	UNA	parent	parent 1	Zh	Zht4	spzt4 1	7	608	8,1	24,1	22,6	34	116	101	101	3	13	7,8	1,2	28	8,8	2	21,2	1400	12,5	1022,1354	3,7	800	334	33,71	40,23	9,85	1,28	0,9	129	2020
359	UNA	parent	parent 1	Zh	Zht4	spzt4 2	7	819	3,4	18,7	17,3	24	99	107	106	3	19	5,7	1,9	27	9	1	25,6	3760	12,5	1023,5431	3	1297	296	56,85	30,43	10,72	1,27	0,8	133	2020
360	UNA	parent	parent 1	Zh	Zht4	spzt4 3	7	268	3,5	13,7	13	16	100	96	103	3	18	5,1	1,5	58	9,4	3	33,5	2370	13,2	1203,6499	3	1266	373	59,55	46,42	12,42	1,23	0,79	161	2020
361	UNA	parent	parent 1	Zh	Zht4	spzt4 4	6	133	3,3	13	12,5	15	103	120	103	3	11	7	2	69	13,4	1	38,4	4200	15,7	2025,2441	4,1	1500	447	63,72	44,43	9,94	1	0,8	170	2020
362	UNA	parent	parent 1	Zh	Zht4	spzt4 5	6	133	3	16,6	15,7	22,2	101	98	105	3	13	8,5	2,7	43	9,7	2	28,4	2270	13,8	1375,3577	3,2	1655	411	59,11	24,5	9,06	1,28	0,8	148	2020
363	UNA	parent	parent 1	Zh	Zht4	spzt4 6	6	593	8,1	24,1	22,6	34	116	101	104	3	19	7,8	1,2	28	8,8	2	21,2	1400	12,5	1022,1354	3	1266	373	59,11	46,42	12,42	1,23	0,79	132	2020
364	UNA	parent	parent 1	Zh	Zht4	spzt4 7	6	503	3,6	14,8	13,1	17	101	93	98	3	18	7,5	2	29	7,9	1	32,4	2500	12,5	1022,1354	3,2	1700	284	42,77	29,21	11,73	1,22	1	127	2020
365	UNA	parent	parent 1	Zh	Zht4	spzt4 8	6	730	3,9	15,5	14	19,3	121	91	91	3	19	9,5	3,2	31	8,2	1	23,2	2000	12	904,3211	3,4	1835	290	55,7	21,86	7,82	1,33	0,9	122	2020
366	UNA	parent	parent 1	Zh	Zht5	spzt5 1	6	140	7,8	27,4	22,8	43	118	94	101	3	9	4	3,2	25	14,3	3	15,9	1552	17,3	2709,6719	3	1266	373	44,85	46,42	12,42	1,23	0,79	128	2020
367	UNA	parent	parent 1	Zh	Zht5	spzt5 2	5	357	4,3	17,5	16	22,5	91	84	100	3	14	6,3	1,7	61	14,8	1	19,6	2000	17,8	2951,4702	2,7	1334	330	93,02	38,66	12,49	1,22	0,78	161	2020
368	UNA	parent	parent 1	Zh	Zht5	spzt5 3	5	443	3,4	15,8	15,2	19,8	101	96	103	3	8	7	1,9	58	10,7	1	17,9	2850	14	1436,0267	3	1360	415	87,72	45,87	11,79	1,2	0,8	161	2020
369	UNA	parent	parent 1	Zh	Zht5	spzt5 4	5	430	4,2	18	16	23,7	100	91	98	3	13	6,3	1,7	51	11	1	15,6	2000	16,5	2350,8788	3	3510	393	70,69	55,59	12,94	1,4	0,7	149	2020
370	UNA	parent	parent 1	Zh	Zht5	spzt5 5	5	341	4	21	18,2	28,7	96	92	99	3	18	8,3	2	38	10,3	2	17	1491	14	1436,0267	2,9	1100	371	51,16	38,15	9,92	1,5	1	137	2020
371	UNA	parent	parent 1	Zh	Zht5	spzt5 6	5	434	3,8	17,2	14,1	21,1	111	99	106	3	20	10,8	2,1	30	10	1	18,6	1357	15	1766,2545	2,6	1160	328	60,61	26,8	9,65	1,5	0,9	133	2020
372	UNA	parent	parent 1	Zh	Zht5	spzt5 7	5	485	3,6	16,8	14,1	20,8	102	99	106	3	16	11,3	2,3	55	13,5	1	17,5	1670	16	2143,5733	3	1000	279	45,72	40,37	8,32	1,4	0,8	161	2020
373	UNA	parent	parent 1	Zh	Zht5	spzt5 8	5	256	3,7	16,5	14	21	84	97	91	3	8	9	1,6	45	11,8	1	16,5	1774	15	1776,5201	2,5	500	416	66,71	25,58	8,63	1,3	0,7	136	2020
374	UNA	parent	parent 1	Zh	Zht6	spzt6 1	5	648	3,6	16,8	14,3	19,8	106	95	102	3	13	4,7	2,2	38	10,1	1	15,9	1530	17	2571,1367	2,7	800	328	54,75	36,74	8,58	1,4	0,9	140	2020
375	UNA	parent	parent 1	Zh	Zht6	spzt6 2	5	193	8,1	24,1	22,6	34	116	101	120	3	19	5,1	1,5	58	9,4	3	33,5	2370	13,2	1203,6499	2,3	740	348	77,93	31,16	9,26	1,4	0,8	170	2020
376	UNA	parent	parent 1	Zh	Zht6	spzt6 3	4	423	7,8	27,4	22,8	43	118	94	115	3	18	7	2	68	13,4	1	38,4	4200	15,7	2025,2442	2,7	3000	339	42,94	32,06	9,63	1,3	0,9	182	2020
377	UNA	parent	parent 1	Zh	Zht6	spzt6 4	4	1040	4	18,9	17,1	20,8	100	99	106	3	18	8,5	2,7	43	9,7	2	28,4	2270	13,8	1375,3577	2,9	1300	321	59,54	33,08	9,12	1,5	0,9	149	2020
378	UNA	parent	parent 1	Zh	Zht6	spzt6 5	4	800	4,5	20	17,3	26,5	100	93	100	3	11	7,8	1,2	28	8,8	2	21,2	1400	12,5	1022,1354	3,1	3000	378	60,61	32,5	8,65	1,4	0,8	128	2020
379	UNA	parent	parent 1	Zh	Zht6	spzt6 6	7	1110	4,3	19	18,3	25,7	139	131	131	3	17	7,5	2	29	7,9	1	32,4	2500	12,5	1028,3541	2,3	1400	369	60,64	33,86	10,06	1,5	0,7	160	2020
380	UNA	parent	parent 1	Zh	Zht6	spzt6 7	7	1490	3,3	15,4	13	19,3	119	101	101	3	11	9,5	3,2	31	8,2	1	23,2	2000	12	904,325	3,2	1200	345	59,22	43,03	8,39	1,6	0,8	132	2020
381	UNA	parent	parent 1	Zh	Zht6	spzt6 8	6	780	4	17,3	15,6	22,7	119	114	114	3	13	4	3,2	27	14,3	3	15,9	1552	17,3	2709,6719	2,8	3700	365	51,65	35,22	9,75	1,4	0,8	141	2020
382	UNA	parent	parent 1	Zh	Zht8	spzt8 1	6	243	3,9	17,6	16	22,5	97	95	102	3	19	5,6	3	53	9,7	2	18,2	1700	14,1	1467,019	2,9	1500	374	47,6	29,01	8,51	1,3	0,8	155	2020
383	UNA	parent	parent 1	Zh	Zht8	spzt8 2	6	355	3,8	18,9	17	22,5	100	97	104	3	12	8,2	2,6	56	10,2	2	20	1959	17,3	2709,6719	2,5	790	353	59,11	8,44	6,64	1,5	0,9	160	2020
384	UNA	parent	parent 1	Zh	Zht8	spzt8 3	6	433	4	16,5	14	19,8	100	95	102	3	15	5,7	3	22	9,3	2	18,8	1663	12,8	1097,5095	2,9	1100	330	61,94	24,53	12,16	1,7	0,9	124	2020
385	UNA	parent	parent 1	Zh	Zht8	spzt8 4	6	343	4,2	15,7	14,1	18	115	92	99	3	16	5,5	3,2	43	10	2	17,6	1626	14,1	1467,019	3,1	910	539	63,83	24,7	10,92	1,4	0,8	142	2020
386	UNA	parent	parent 1	Zh	Zht8	spzt8 5	5	368	4,1	15,4	13,8	19	103	95	102	3	11	5,7	1,9	25	9	1	25,6	3760	12,5	1022,1354	2,2	916	472	51,56	32,02	7,25	1,45	0,81	129	2020
387	UNA	parent	parent 1	Zh	Zht8	spzt8 6	5	358	4,6	18	16,4	21	101	94	101	3	8	7,3	2,8	58	10	1	14,8	1600	14	1436,0267	3	1266	373	50,66	46,42	12,42	1,23	0,79	159	2020
388	UNA	parent	parent 1	Zh	Zht8	spzt8 7	5	373	3,8	15,3	13,8	18,9	111	98	105	3	9	5,7	1,9	27	9	1	25,6	3760	12,5	1025,3334	2,3	1168	450	59,89	37,71	8,28	1,1	0,75	132	2020
389	UNA	parent	parent 1	Zh	Zht8	spzt8 8	5	347	3,9	15,1	13,6	20	112	98	105	3	11	5,1	1,5	58	9,4	3	33,5	2370	13,2	1203,6499	3	1360	415	62,92	45,87	11,79	1,2	0,8	163	2020
390	UNA	parent	parent 1	Zh	Zht9	spzt9 1	5	478	3,7	15,3	14,5	19	157	132	132	3	4	7	2	70	13,4	1	38,4	4200	15,7	2025,4024	3	3510	393	52,61	55,59	12,94	1,4	0,7	199	2020
391	UNA	parent	parent 1	Zh	Zht9	spzt9 2	4	359	8,1	24,1	22,6	34	116	101	104	3	15	8,5	2,7	43	9,7	2	28,4	2270	13,8	1375,3577	2,9	1100	371	57,87	38,15	9,92	1,5	1	149	2020
392	UNA	parent	parent 1	Zh	Zht9	spzt9 3	5	427	7,8	27,4	22,8	43	118	94	106	3	9	7,8	1,2	28	8,8	2	21,2	1400	12,5	1026,1534	2,6	1160	328	61,94	26,8	9,65	1,5	0,9	134	2020
393	UNA	parent	parent 1	Zh	Zht9	spzt9 4	4	380	4,4	12,5	10,7	16,8	104	95	106	3	7	7,5	2	29	7,9	1	32,4	2500	12,5	1022,1354	3	1000	279	57,93	40,37	8,32	1,4	0,8	135	2020
394	UNA	parent	parent 1	Zh	Zht9	spzt9 5	4	580	4,5	20	17,3	26,5	100	93	101	3	7	9,5	3,2	31	8,2	1	23,2	2000	12	904,3191	2,5	500	416	60,01	25,58	8,63	1,3	0,7	132	2020
395	UNA	parent	parent 1	Zh	Zht9	spzt9 6	4	443	3,3	14,7	13,6	19	122	100	100	3	10	4	3,2	29	14,3	3	15,9	1552	17,3	2709,6719	2,7	800	328	87,72	36,74	8,58	1,4	0,9	127	2020
396	UNA	parent	parent 1	Zh	Zht9	spzt9 7	3	233	3,4	12,7	11,8	17	120	111	111	3	16	10,2	3,2	38	9,6	1	14,5	1508	16,6	2393,8816	2,3	740	348	59,11	31,16	9,26	1,4	0,8	149	2020
397	UNA	parent	parent 1	Zh	Zht9	spzt9 8	3	383	4	12,8	11,3	16,4	117	111	111	3	17	6	2,2	24	13	1	13,1	1153	15	1766,5002	2,7	3000	339	77,56	32,06	9,63	1,3	0,9	135	2020
398	UNA	parent	parent 1	Zh	Zht10	spzt10 1	4	603	3,7	14,9	12	17,4	115	92	105	3	14	3,3	2,9	59	11,3	1	14,5	1419	14	1436,0267	2,9	1300	321	58,03	33,08	9,12	1,5	0,9	164	2020
399	UNA	parent	parent 1	Zh	Zht10	spzt10 2	4	353	3	13	11,6	16,6	105	96	112	3	11	5,7	1,9	27	9	1	25,6	3760	12,5	1354,1022	3,1	3000	378	77,93	32,5	8,65	1,4	0,8	139	2020
400	UNA	parent	parent 1	Zh	Zht10	spzt10 3	4	508	4,2	18	16	23,7	100	91	106	3	11	5,1	1,5	58	9,4	3	33,5	2370	13,2	1203,6499	2,3	1400	369	47,97	33,86	10,06	1,5	0,7	164	2020
401	UNA	parent	parent 1	Zh	Zht10	spzt10 4	5	390	3,7	15,1	13,4	18,5	115	100	100	3	12	7	2	67	13,4	1	38,4	4200	15,7	2520,4042	3,2	1200	345	51,56	43,03	8,39	1,6	0,8	167	2020
402	UNA	parent	parent 1	Zh	Zht10	spzt10 5	7	130	3,6	13,7	13	15,3	103	99	106	3	11	8,5	2,7	43	9,7	2	28,4	2270	13,8	1375,7735	2,8	3700	365	52,61	35,22	9,75	1,4	0,8	149	2020
403	UNA	parent	parent 1	Zh	Zht10	spzt10 6	7	170	3	13	11,6	16,6	105	96	103	3	23	7,8	1,2	28	8,8	2	21,2	1400	12,5	1022,5004	2,9	1500	374	52,08	29,01	8,51	1,3	0,8	131	2020
404	UNA	parent	parent 1	Zh	Zht10	spzt10 7	6	383	3,7	14,9	12	17,4	115	92	99	3	10	7,5	2	29	7,9	1	32,4	2500	12,5	1023,0109	2,5	790	353	62,65	8,44	6,64	1,5	0,9	128	2020
405	UNA	parent	parent 1	Zh	Zht10	spzt10 8	6	355	3,5	13,8	12,4	16,8	107	95	102	3	11	9,5	3,2	31	8,2	1	23,2	2000	12	905,5271	2,9	1100	330	93,2	24,53	12,16	1,7	0,9	133	2020
406	UNA	parent	parent 1	Zh	Zht11	spzt11 1	6	341	3,5	14,6	12	18	114	111	111	3	10	4	3,2	27	14,3	3	15,9	1552	17,3	2709,6719	3,1	910	539	44,66	24,7	10,92	1,4	0,8	138	2020
407	UNA	parent	parent 1	Zh	Zht11	spzt11 2	6	150	3,3	12,2	9,8	14	115	108	108	3	13	4,5	1,8	28	10,1	1	16,9	1242	13,1	1176,501	2	1230	390	75,05	34,99	9,12	1,34	0,75	136	2020
408	UNA	parent	parent 1	Zh	Zht11	spzt11 3	6	222	3,2	13,6	12,2	15,3	126	120	120	3	9	4,7	2,4	50	9,8	1	18,6	1467	13,7	1345,6747	3	490	596	76,38	24,21	8,11	1,23	0,8	170	2020
409	UNA	parent	parent 1	Zh	Zht11	spzt11 4	5	153	3,5	16	13,3	18,8	106	120	106	3	10	5,5	3	45	9,1	1	15,4	1435	12,4	997,7999	2	980	365	89,84	28,17	7,89	1,24	0,75	151	2020
410	UNA	parent	parent 1	Zh	Zht11	spzt11 5	5	394	3,6	13,7	13	15,3	103	99	107	3	15	6,2	3,5	46	14	1	15	1339	16	2143,5733	2	640	390	55,13	29,98	7,71	1,36	0,81	153	2020
411	UNA	parent	parent 1	Zh	Zht11	spzt11 6	5	438	3	13,8	12,2	16,4	86	105	96	3	5	5,7	1,9	27	9	1	25,6	3760	12,5	1022,4531	3	960	414	59,22	45,77	8,58	1,27	0,74	123	2020
412	UNA	parent	parent 1	Zh	Zht11	spzt11 7	5	285	3,8	13,2	12,3	15,6	82	110	89	3	3	5,1	1,5	58	9,4	3	33,5	2370	13,2	1203,6499	3	1100	295	46,48	35,31	8,81	1,1	0,76	147	2020
413	UNA	parent	parent 1	Zh	Zht11	spzt11 8	5	493	3,7	11,5	11	14,7	90	89	94	3	4	7	2	67	13,4	1	38,4	4200	15,7	2502,2404	3	1160	532	45,6	36,44	8,34	1,23	0,82	161	2020
414	UNA	parent	parent 2	Zh	Zhb1	spzb1 1	5	428	3,1	13,6	12	17,2	89	101	100	3	5	8,5	2,7	43	9,7	2	28,4	2270	13,8	1375,7573	3	1100	454	47,35	54,58	12,14	1,19	0,88	143	2020
415	UNA	parent	parent 2	Zh	Zhb1	spzb1 2	5	323	3,5	13,8	12,4	16,8	107	95	98	3	7	7,8	1,2	28	8,8	2	21,2	1400	12,5	1220,3054	2	1490	402	41,88	45,46	12,21	1,07	0,81	126	2020
416	UNA	parent	parent 2	Zh	Zhb1	spzb1 3	5	435	4,1	17,6	14,8	22,1	118	107	107	3	14	7,5	2	29	7,9	1	32,4	2500	28,5	1021,3311	3	570	614	46,48	57,77	10,18	1,2	0,82	136	2020
417	UNA	parent	parent 2	Zh	Zhb1	spzb1 4	4	389	4,5	18,7	17,3	25	122	120	120	3	10	9,5	3,2	31	8,2	1	23,2	2000	12	904,0301	3	1140	375	50,66	35,33	9,38	1,32	0,89	151	2020
418	UNA	parent	parent 2	Zh	Zhb1	spzb1 5	4	450	3,9	13,2	11	15	121	92	99	3	11	4	3,2	27	14,3	3	15,9	1552	17,3	2709,6791	3	740	421	56,63	38,95	10,32	1,24	0,83	126	2020
419	UNA	parent	parent 2	Zh	Zhb1	spzb1 6	4	484	3,9	16,1	15	20,3	130	104	104	3	14	6,5	2	16	11,1	1	16,4	1568	16	2143,5733	3	1290	431	77,93	44,59	11,33	1,19	0,9	120	2020
420	UNA	parent	parent 2	Zh	Zhb1	spzb1 7	4	640	4,7	19	17,3	22,8	126	111	118	3	18	12	3	50	12,9	2	18	1930	15,4	1911,3515	3	1360	415	87,72	45,87	11,79	1,2	0,8	168	2020
421	UNA	parent	parent 2	Zh	Zhb1	spzb1 8	4	457	4,2	17,8	15,3	23,2	125	112	112	3	12	4,2	2	48	9,9	2	15,9	1850	14,4	1562,665	3	3510	393	57,87	55,59	12,94	1,4	0,7	160	2020
422	UNA	parent	parent 2	Zh	Zhb2	spzb2 1	4	330	3,9	16,2	14,1	18	100	93	100	3	18	6,5	2,5	35	10	1	16,9	2132	14	1436,0267	2,9	1100	371	52,61	38,15	9,92	1,5	1	135	2020
423	UNA	parent	parent 2	Zh	Zhb2	spzb2 2	4	533	3,9	14,7	12,8	15,8	106	98	105	3	12	10,1	3	60	9,3	1	17,5	1272	13	1149,7633	2,6	1160	328	51,56	26,8	9,65	1,5	0,9	165	2020
424	UNA	parent	parent 2	Zh	Zhb2	spzb2 3	3	273	3,6	15,5	12,6	17,9	108	92	99	3	21	4,2	2	53	8,8	1	18,6	1435	13	1149,6734	3	1000	279	45,59	40,37	8,32	1,4	0,8	152	2020
425	UNA	parent	parent 2	Zh	Zhb2	spzb2 4	4	287	4,4	12,5	10,7	16,8	104	95	102	3	16	3	1,8	42	11,5	1	17	1663	14	1436,0267	2,5	500	416	58,03	25,58	8,63	1,3	0,7	144	2020
426	UNA	parent	parent 2	Zh	Zhb2	spzb2 5	7	268	3,8	13,2	12,3	15,6	82	110	96	3	19	5,7	1,9	27	9	1	25,6	3760	12,5	1022,1354	2,7	800	328	55,13	36,74	8,58	1,4	0,9	123	2020
427	UNA	parent	parent 2	Zh	Zhb2	spzb2 6	7	343	3,1	15,1	11,4	21,5	101	91	105	3	13	5,1	1,5	58	9,4	3	33,5	2370	13,2	1203,6499	2,3	740	348	65,14	31,16	9,26	1,4	0,8	163	2020
428	UNA	parent	parent 2	Zh	Zhb2	spzb2 7	7	362	3,4	12,8	11,5	17,1	94	75	97	3	19	7	2	67	13,4	1	38,4	4200	15,7	2025,244	2,7	3000	339	51,65	32,06	9,63	1,3	0,9	164	2020
429	UNA	parent	parent 2	Zh	Zhb2	spzb2 8	6	433	3,7	12,2	10,4	17,4	114	85	95	3	18	8,5	2,7	43	9,7	2	28,4	2270	13,8	1375,3577	2,9	1300	321	57,93	33,08	9,12	1,5	0,9	138	2020
430	UNA	parent	parent 2	Zh	Zhb3	spzb3 1	6	607	4	12,8	12	16,6	81	108	88	3	11	7,8	1,2	28	8,8	2	21,2	1400	12,5	910,4321	3,1	3000	378	53,21	32,5	8,65	1,4	0,8	116	2020
431	UNA	parent	parent 2	Zh	Zhb3	spzb3 2	5	325	3	13,8	12,2	16,4	86	105	93	3	10	7,5	2	29	7,9	1	32,4	2500	12,5	1022,5314	2,3	1400	369	66,54	33,86	10,06	1,5	0,7	122	2020
432	UNA	parent	parent 2	Zh	Zhb3	spzb3 3	5	524	3,1	15,1	11,4	21,5	101	91	98	3	10	9,5	3,2	31	8,2	1	23,2	2000	12	2807,6917	3,2	1200	345	62,92	43,03	8,39	1,6	0,8	129	2020
433	UNA	parent	parent 3	Ferke	Ferke9	spfe9 1	7	450	4	23	20	28	90	68	75	3	20	6	3,4	32	8,1	1	28,2	1650	11,5	795,9246	3,4	1480	46	33,6	6,13	5,97	1,52	0,95	107	2020
434	UNA	parent	parent 3	Ferke	Ferke9	spfe9 2	7	550	3,8	18,8	15,7	22,4	80	75	76	3	12	12,5	3,1	66	8,6	2	29,4	1400	10,8	659,2493	2,2	700	262	13,67	24,76	9,45	1,4	1	142	2020
435	UNA	parent	parent 3	Ferke	Ferke9	spfe9 3	7	235	3,4	16	13,5	18	81	75	82	3	9	8,6	1,5	62	7,2	3	24,8	1370	10,5	605,8238	3,1	540	132	12,66	5,5	4,49	1,3	0,9	144	2020
436	UNA	parent	parent 3	Ferke	Ferke9	spfe9 4	7	613	4	23	20	28	90	68	77	3	22	10	6,1	34	5,7	1	24,8	1563	8,8	356,637	2,6	660	296	32,36	8,75	5,19	1,1	0,4	111	2020
437	UNA	parent	parent 3	Ferke	Ferke9	spfe9 5	7	929	3,1	14,3	12,4	19,6	85	77	84	3	21	7,8	2,6	55	4,5	1	30,8	466	10	523,3333	2,8	300	161	11,39	9,31	5,08	1,1	0,5	139	2020
438	UNA	parent	parent 3	Ferke	Ferke9	spfe9 6	7	853	3,3	10,8	10,2	20	78	63	70	3	11	9	4,1	57	5,2	2	17,2	751	10,4	588,6788	2,7	360	171	27,01	4,41	5,58	1,21	0,52	127	2020
439	UNA	parent	parent 3	Ferke	Ferke9	spfe9 7	6	523	2,9	12,2	13,5	19,6	84	74	81	3	17	7,6	3,1	39	5	1	20,4	720	11,3	755,1161	3,4	1480	46	25,12	6,13	5,97	1,52	0,95	120	2020
440	UNA	parent	parent 3	Ferke	Ferke9	spfe9 8	6	1000	4,1	16	13,5	19,6	84	71	78	3	14	5,4	4	62	9	1	21,7	830	11,7	838,1775	2,2	700	262	92,86	24,76	9,45	1,4	1	140	2020
441	UNA	parent	parent 3	Ferke	Ferke13	spfe13 1	5	400	3,8	18,8	15,7	22,4	80	75	82	3	12	12,5	3,1	66	8,6	2	29,4	1400	10,8	659,2493	2,2	1000	424	67,98	44,79	11,41	1,68	0,65	148	2020
442	UNA	parent	parent 3	Ferke	Ferke13	spfe13 2	5	610	4,5	27,2	11,4	20,5	90	64	71	3	9	6	2,7	37	5,9	2	22,4	704	8,7	344,6166	2,9	1000	375	32,36	45,68	12,99	1,59	0,81	108	2020
443	UNA	parent	parent 3	Ferke	Ferke13	spfe13 3	5	270	5,6	19,5	10,2	30,4	121	114	66	3	22	6	3,4	32	8,1	1	28,2	1650	11,5	605,8238	4,1	400	573	62,27	45,96	11,98	1,53	0,92	152	2020
444	UNA	parent	parent 3	Ferke	Ferke13	spfe13 4	5	540	4	23	20	28	90	68	82	3	23	12,5	3,1	66	8,6	2	29,4	1400	10,8	356,637	3,4	1480	46	12,66	6,13	5,97	1,52	0,95	148	2020
445	UNA	parent	parent 3	Ferke	Ferke13	spfe13 5	5	913	3,8	18,8	15,7	22,4	80	75	80	3	10	8,6	1,5	62	7,2	3	24,8	1370	10,5	267,9467	2,2	700	262	69,3	24,76	9,45	1,4	1	142	2020
446	UNA	parent	parent 3	Ferke	Ferke13	spfe13 6	5	273	4,1	16	23	32,5	93	71	83	3	12	10	6,1	34	5,7	1	24,8	1563	8,8	795,9246	3,1	1100	369	87,41	29,28	10,09	1,5	0,81	117	2020
447	UNA	parent	parent 3	Ferke	Ferke13	spfe13 7	4	353	4	23	20	28	90	68	87	3	9	7,1	3	52	4,6	1	28,8	402	8	696,5567	3,7	900	388	27,32	46,09	12,55	1,68	0,95	139	2020
448	UNA	parent	parent 3	Ferke	Ferke13	spfe13 8	4	633	5,3	19,2	17,3	22,6	80	64	71	3	22	10	2	52	4,7	1	26	495	11	659,2493	3,9	1900	367	31,72	47,57	11,88	1,62	0,87	123	2020
449	UNA	parent	parent 3	Ferke	Ferke11	spfe11 1	4	800	5	24,2	20,5	35,5	115	110	117	3	14	8,6	1,5	62	7,2	3	24,8	1370	10,5	859,8534	3,3	1000	328	62,27	42,83	11,77	1,4	0,82	179	2020
450	UNA	parent	parent 3	Ferke	Ferke11	spfe11 2	4	910	3,4	12,3	11	18,1	97	64	71	3	15	12	3	46	5,8	1	25,6	1728	11,8	605,8238	2,4	2450	290	32,36	40,21	13,58	1,7	0,85	117	2020
451	UNA	parent	parent 3	Ferke	Ferke11	spfe11 3	4	560	3,2	12,1	11,8	19	91	61	68	3	16	9,5	2,6	40	5,6	1	28,1	1467	11	1046,8634	2,2	1000	424	35,61	44,79	11,41	1,68	0,65	108	2020
452	UNA	parent	parent 3	Ferke	Ferke11	spfe11 4	4	590	4,6	19,3	17,2	28	65	64	71	3	10	14,8	4	50	9,3	1	22,3	1507	12,6	696,5589	2,9	1290	271	36,63	27,51	10,32	1,4	0,87	121	2020
453	UNA	parent	parent 3	Ferke	Ferke11	spfe11 5	4	580	4,2	16,9	14,2	22,4	98	69	76	3	12	10	6,1	34	5,7	1	24,8	1563	8,8	356,637	3,1	1100	369	22,61	29,28	10,09	1,5	0,81	110	2020
454	UNA	parent	parent 3	Ferke	Ferke11	spfe11 6	3	950	4,4	18,3	15,6	22,9	73	72	79	3	9	4,9	2	61	5,7	2	26,4	1600	10,5	605,8238	2,6	820	314	30,12	33,52	11,08	1,7	0,69	140	2020
455	UNA	parent	parent 3	Ferke	Ferke11	spfe11 7	3	543	4,1	18,5	15,6	22,5	98	67	74	3	22	10	2,2	55	5,6	1	23,9	1200	9,6	463,0118	3,1	900	241	20,25	19,48	11,52	1,5	0,75	129	2020
456	UNA	parent	parent 3	Ferke	Ferke11	spfe11 8	7	333	3	14,2	12,3	18,2	90	66	73	3	14	6,5	2,1	46	5,9	2	28,9	1565	9,6	464,8221	3,3	510	284	30,68	35,58	10,91	1,6	0,9	119	2020
457	UNA	parent	parent 3	Ferke	Ferke16	spfe16 1	4	593	5,6	19,5	10,2	30,4	121	114	114	3	15	15,5	1,5	59	8,7	1	22,5	700	11,8	859,8354	3,1	1100	315	25,1	28,94	7,16	1,33	0,73	173	2020
458	UNA	parent	parent 3	Ferke	Ferke16	spfe16 2	5	250	4	23	20	28	90	68	82	3	16	11,7	4	55	4,6	2	23,2	700	8,8	358,7063	2,3	600	279	35,62	68,92	10,84	1,5	0,72	137	2020
459	UNA	parent	parent 3	Ferke	Ferke16	spfe16 3	6	610	3,8	18,8	15,7	22,4	80	75	66	3	18	12,5	3,1	66	8,6	2	29,4	1400	10,8	659,2493	3,4	1480	46	12,66	6,13	5,97	1,52	0,95	132	2020
460	UNA	parent	parent 3	Ferke	Ferke16	spfe16 4	6	760	4,1	16	13,5	19,6	84	71	67	3	20	8,6	1,5	62	7,2	3	24,8	1370	10,5	605,8238	2,2	700	262	33,36	24,76	9,45	1,4	1	129	2020
461	UNA	parent	parent 3	Ferke	Ferke16	spfe16 5	5	573	4	23	20	28	90	68	69	3	8	10	6,1	34	5,7	1	24,8	1563	8,8	356,637	3,4	740	245	30,58	20,65	6,08	1,28	0,57	103	2020
462	UNA	parent	parent 3	Ferke	Ferke16	spfe16 6	5	619	3,2	14,2	12,9	21,3	78	60	67	3	15	6,2	4,2	62	5,1	2	29,8	1280	8,8	358,7308	3,7	330	202	35,61	18,93	7,23	1,32	0,6	129	2020
463	UNA	parent	parent 3	Ferke	Ferke16	spfe16 7	5	48	4	23	20	28	90	68	64	3	20	6	3,4	32	8,1	1	28,2	1650	11,5	789,9642	2,6	600	154	24,66	9,93	4,2	1,1	0,5	160	2020
464	UNA	parent	parent 3	Ferke	Ferke16	spfe16 8	4	293	3,8	18,8	15,7	22,4	80	75	68	3	20	15,5	1,5	59	8,7	1	22,5	700	11,8	895,5343	3,7	330	202	37,38	18,93	7,23	1,32	0,6	127	2020
465	UNA	parent	parent 3	Korho	Korho8	spko8 1	8	1019	4,6	20,4	16,8	30,4	83	58	65	3	25	7,5	4	21	9,1	1	40,4	2300	12,4	997,7999	3,3	1900	314	83,01	49,13	17,73	1,45	0,92	96	2020
466	UNA	parent	parent 3	Korho	Korho8	spko8 2	8	240	5,3	21,5	18,6	33,2	100	77	66	3	16	9	1,5	65	6	2	28,7	1000	8	267,9467	3	1540	116	101,45	4,17	3,79	1,2	0,7	131	2020
467	UNA	parent	parent 3	Korho	Korho8	spko8 3	8	610	4,6	20,4	16,8	30,4	83	58	68	3	22	11,5	1,3	52	6	2	19	900	9	381,5009	4,3	640	425	97,02	54,98	14,77	1,8	0,7	120	2020
468	UNA	parent	parent 3	Korho	Korho8	spko8 4	8	773	5,5	24,5	21	35,6	124	85	82	3	13	10,7	1,6	36	4,2	1	18,4	861	8	267,9467	3,6	600	390	83,01	32,94	15,42	1,5	0,9	118	2020
469	UNA	parent	parent 3	Korho	Korho8	spko8 5	8	313	3,5	10,3	10,2	14,6	90	58	65	3	15	7,5	4	21	9,1	1	40,4	2300	12,4	979,9997	3,8	350	201	64,87	35,06	15,07	1,4	0,9	146	2020
470	UNA	parent	parent 3	Korho	Korho8	spko8 6	8	833	3,2	16,5	15,5	27,7	112	78	85	3	19	11	2,7	28	3,7	2	28,8	1060	9	381,5101	2,4	600	67	68,72	66,77	11,36	1,53	0,87	113	2020
471	UNA	parent	parent 3	Korho	Korho8	spko8 7	8	478	3,5	15	12,3	23,2	98	68	75	3	20	7,5	1,5	55	3,7	2	28,8	1386	10	523,3333	2	800	476	63,58	72,62	11,93	1,49	0,62	130	2020
472	UNA	parent	parent 3	Korho	Korho8	spko8 8	8	370	3,3	15,8	13,3	27,7	112	107	66	3	25	8	2,8	38	11	2	27,9	1250	14	1436,0267	3	750	439	52,15	60,48	10,97	1,5	0,84	104	2020
473	UNA	parent	parent 3	Korho	Korho12	spko12 1	7	520	5,5	24,5	21	35,6	124	85	92	3	20	7,1	3	21	7,3	1	29	750	9,7	477,6322	2,4	600	67	69,82	66,77	11,36	1,53	0,87	113	2020
474	UNA	parent	parent 3	Korho	Korho12	spko12 2	7	298	3,3	15,8	13,3	27,7	112	107	93	3	21	6,8	2,5	47	3,8	1	23	461	7,1	187,3068	3,3	1900	314	52,15	49,13	17,73	1,45	0,92	140	2020
475	UNA	parent	parent 3	Korho	Korho12	spko12 3	6	353	3,2	9,9	8,6	15,4	110	61	68	3	15	9	1,5	39	5,1	1	22,3	391	7,2	195,3331	3	1540	116	83,01	4,17	3,79	1,2	0,7	107	2020
476	UNA	parent	parent 3	Korho	Korho12	spko12 4	6	343	5,3	21,5	18,6	33,2	100	77	69	3	19	5	2,9	42	5	1	24,5	383	6,4	137,1887	4,3	640	425	71,36	54,98	14,77	1,8	0,7	111	2020
477	UNA	parent	parent 3	Korho	Korho12	spko12 5	6	106	5,3	21,5	18,6	33,2	100	77	84	3	15	7,1	3	21	7,3	1	29	750	9,7	479,3363	3,6	600	390	62,47	32,94	15,42	1,5	0,9	105	2020
478	UNA	parent	parent 3	Korho	Korho12	spko12 6	5	172	3,7	16,6	14,7	25,3	91	77	84	3	19	10,4	1,5	30	4,5	1	16,3	998	9	392,1005	3,8	350	201	77,58	35,06	15,07	1,4	0,9	114	2020
479	UNA	parent	parent 3	Korho	Korho12	spko12 7	5	413	3,6	13,7	12	20,5	93	68	75	3	20	10,1	2	45	6	1	14,6	939	9	381,51	2,4	600	67	46,93	66,77	11,36	1,53	0,87	120	2020
480	UNA	parent	parent 3	Korho	Korho12	spko12 8	5	358	5,5	24,5	21	35,6	124	85	90	3	20	8	1,3	35	5,3	1	16,8	880	8	267,9467	2	800	476	64,87	72,62	11,93	1,49	0,62	125	2020
481	UNA	parent	parent 3	Korho	Korho10	spko10 1	5	390	3,2	12,9	11,6	19,8	95	74	81	3	15	9	1,5	65	6	2	28,7	1000	8	302,9764	3	750	439	83,01	60,48	10,97	1,5	0,84	146	2020
482	UNA	parent	parent 3	Korho	Korho10	spko10 2	5	570	3,3	15,8	13,3	27,7	112	107	107	3	19	11,5	1,3	52	6	2	19	900	10,5	381,0051	2,4	600	67	118,56	66,77	11,36	1,53	0,87	159	2020
483	UNA	parent	parent 3	Korho	Korho10	spko10 3	4	260	3,2	12,9	8,6	22,9	95	64	71	3	20	10,8	2,4	40	7	1	30,8	1223	10	524,3004	3,3	1900	314	101,45	49,13	17,73	1,45	0,92	111	2020
484	UNA	parent	parent 3	Korho	Korho10	spko10 4	4	395	3,2	11,6	9,9	27,7	112	107	67	3	25	8,1	1,5	52	4,3	1	33,6	1440	11	383,501	3	1540	116	83,01	4,17	3,79	1,2	0,7	119	2020
485	UNA	parent	parent 3	Korho	Korho10	spko10 5	4	200	5,5	24,5	21	35,6	124	85	71	3	12	6,3	3	24	3,4	2	26	1196	16	2143,5379	4,3	640	425	57,22	54,98	14,77	1,8	0,7	139	2020
486	UNA	parent	parent 3	Korho	Korho10	spko10 6	4	408	2,7	13	11,5	19,8	95	74	73	3	20	6	3,4	51	5,7	3	21,6	339	9,4	434,6327	3,6	600	390	100,21	32,94	15,42	1,5	0,9	124	2020
487	UNA	parent	parent 4	Ferke	Ferke2	spfe2 1	8	315	5	18,4	15,8	24,2	92	78	85	3	11	13	1,2	46	8,7	2	22,3	2600	21	4846,9005	2,9	1100	400	61,27	44,79	11,41	1,68	0,65	131	2020
488	UNA	parent	parent 4	Ferke	Ferke2	spfe2 2	7	284	4,8	24	10,5	15,1	111	110	110	3	9	8,8	1	44	8,1	1	20,9	2374	19	3589,5433	2,2	1250	314	60,98	40,21	13,58	1,69	0,88	154	2020
489	UNA	parent	parent 4	Ferke	Ferke2	spfe2 3	7	80	3,9	11,1	10,7	14	98	77	84	3	16	2,8	1,2	20	7,5	1	17,5	2132	11,5	795,9246	6	1800	143	69,36	20,2	13,59	1,9	1,05	104	2020
490	UNA	parent	parent 4	Ferke	Ferke2	spfe2 4	7	153	3,3	12,7	11,5	16,4	98	85	92	3	19	4,1	1,5	45	7,3	1	30,5	1500	10,2	555,3655	3	2400	267	85,26	33,96	13,32	1,8	1	137	2020
491	UNA	parent	parent 4	Ferke	Ferke2	spfe2 5	7	258	2,7	11	9,8	13,5	105	77	84	3	21	7,4	3,5	16	9,9	1	28,8	1400	12	905,2001	4	1100	337	78,08	36,41	11,56	1,8	1	100	2020
492	UNA	parent	parent 4	Ferke	Ferke2	spfe2 6	6	288	3,5	10,5	8,9	18,2	123	73	80	3	11	4	2,7	32	9,2	1	18,1	1568	12,5	1022,1534	4	1300	357	57,76	41,69	12,69	1,9	0,9	112	2020
493	UNA	parent	parent 4	Ferke	Ferke2	spfe2 7	5	180	4	11,2	8,8	16	106	74	81	3	9	4,9	1,2	34	10,4	1	16,5	1810	10,5	605,8238	4	1550	348	80,96	42,88	13,2	1,74	0,62	115	2020
494	UNA	parent	parent 4	Ferke	Ferke2	spfe2 8	5	400	4	14,1	21,6	38,7	89	52	59	3	14	4,1	1	45	7,3	1	30,5	1500	10,2	555,3655	4	1500	329	60,8	44,26	12,5	1,69	0,79	104	2020
495	UNA	parent	parent 4	Ferke	Ferke6	spfe6 1	5	630	3,6	12,2	11,5	18,3	98	53	60	3	23	6,9	4	16	9,9	1	28,8	1400	12	904,32	3	1400	303	55,44	45,09	14,82	1,71	0,92	152	2020
496	UNA	parent	parent 4	Ferke	Ferke6	spfe6 2	5	692	3,4	11,2	10,3	17,8	123	78	85	3	11	7,4	1,2	21	9,5	1	15,5	1859	13,5	1287,5963	2,9	1100	400	45,19	44,79	11,41	1,68	0,65	106	2020
497	UNA	parent	parent 4	Ferke	Ferke6	spfe6 3	5	370	3,5	10,3	13,1	24,6	93	80	87	3	9	9,8	1,4	47	9	1	20,2	2883	16	2143,5337	2,2	1250	314	55,53	40,21	13,58	1,69	0,88	134	2020
498	UNA	parent	parent 4	Ferke	Ferke6	spfe6 4	5	110	5	18,4	15,8	24,2	94	96	101	3	9	7,7	1,5	45	7,3	1	30,5	1500	10,2	55,3655	6	1800	143	75,69	20,2	13,59	1,9	1,05	146	2020
499	UNA	parent	parent 4	Ferke	Ferke6	spfe6 5	5	363	4	11,2	10,5	15,1	111	77	59	3	14	7,4	4	16	9,9	1	28,8	1400	12	904,32	3	2400	267	62,42	33,96	13,32	1,8	1	157	2020
500	UNA	parent	parent 4	Ferke	Ferke6	spfe6 6	5	513	3,5	10,5	8,9	14	98	110	95	3	23	5,5	4	16	9,5	1	18,5	1399	13,7	1345,6747	4	1100	337	60,98	36,41	11,56	1,8	1	111	2020
501	UNA	parent	parent 4	Ferke	Ferke6	spfe6 7	4	333	2,7	15,7	14,4	22,7	78	64	71	3	11	2,3	1,9	35	12,2	2	15,9	1722	15,8	2064,1899	4	1300	357	57,76	41,69	12,69	1,9	0,9	106	2020
502	UNA	parent	parent 4	Ferke	Ferke6	spfe6 8	4	400	3,4	16,3	14,9	19,8	90	69	78	3	9	7,4	1,2	52	11,4	2	14,3	1650	14,6	1628,6845	3	2000	263	98,94	46,95	14,82	1,78	0,97	130	2020
503	UNA	parent	parent 4	Ferke	Ferke4	spfe4 1	4	490	3,9	11,1	15,8	24,2	92	78	92	3	24	6,5	1,4	49	9,7	1	16,4	1901	16,4	2308,3942	3,4	1600	183	60,8	21,12	7,81	1,53	0,87	141	2020
504	UNA	parent	parent 4	Ferke	Ferke4	spfe4 2	4	460	3,5	10,3	13,4	23,1	96	86	93	3	27	4,8	1,5	55	8,7	1	18,8	2996	19	3589,5433	2,9	1100	400	68,12	44,79	11,41	1,68	0,65	148	2020
505	UNA	parent	parent 4	Ferke	Ferke4	spfe4 3	4	393	3,5	11,9	10,7	26,5	90	96	97	3	34	4,1	1,5	62	12	1	24,4	2487	16	2143,5733	2,2	1250	314	69,36	40,21	13,58	1,69	0,88	159	2020
506	UNA	parent	parent 4	Ferke	Ferke4	spfe4 4	4	313	3,2	14	13,7	15,1	111	110	90	3	20	6,6	1	41	9,1	1	21,6	2543	16	2133,5743	6	1800	143	57,76	20,2	13,59	1,9	1,05	131	2020
507	UNA	parent	parent 4	Ferke	Ferke4	spfe4 5	4	648	5,5	16,4	15,4	23,9	92	92	99	3	11	6,5	2,2	52	11	3	15,3	1507	15,5	1948,8279	3	2400	267	60,98	33,96	13,32	1,8	1	151	2020
508	UNA	parent	parent 4	Ferke	Ferke4	spfe4 6	3	853	4,3	16,6	15,3	25,6	89	77	83	3	9	4,1	1,5	45	7,3	1	30,5	1500	10,2	555,3569	4	1100	337	98,95	36,41	11,56	1,8	1	128	2020
509	UNA	parent	parent 4	Ferke	Ferke4	spfe4 7	3	833	3,5	10,5	15,8	24,2	111	64	71	3	38	7,4	2,5	39	15,7	1	28,8	1400	12	904,3302	4	1300	357	60,8	41,69	12,69	1,9	0,9	110	2020
510	UNA	parent	parent 4	Ferke	Ferke4	spfe4 8	7	683	3,4	18,4	16,5	24,7	93	61	68	3	29	5	2,8	50	6	1	15,9	1614	13,4	1259,7736	2,9	1100	400	63,65	44,79	11,41	1,68	0,65	118	2020
511	UNA	parent	parent 4	Ferke	Ferke15	spfe15 1	7	322	5	15,3	10,5	21,6	93	63	70	3	24	5,5	2	40	14	1	11,5	1728	13	1149,1944	2,2	1250	314	65,69	40,21	13,58	1,69	0,88	110	2020
512	UNA	parent	parent 4	Ferke	Ferke15	spfe15 2	7	592	5	18,4	10,7	18,2	123	73	87	3	27	4,6	1,5	45	7,3	1	15	1370	19	3589,5344	6	1800	143	75,69	20,2	13,59	1,9	1,05	132	2020
513	UNA	parent	parent 4	Ferke	Ferke15	spfe15 3	7	450	4,4	11	9,8	13,5	98	85	65	3	34	6,4	4	16	9,9	1	11,9	1663	15	1766,5021	3	2400	267	70,95	33,96	13,32	1,8	1	139	2020
514	UNA	parent	parent 4	Ferke	Ferke15	spfe15 4	5	553	4	11,2	8,9	14	98	110	89	3	38	8,2	2	44	9,9	2	13,1	1272	19	3589,5343	4	1100	337	60,8	36,41	11,56	1,8	1	133	2020
515	UNA	parent	parent 4	Ferke	Ferke15	spfe15 5	5	278	3,2	18	13,6	24	92	78	87	3	29	6,9	2,1	47	9,6	1	12,3	1565	14	1436,02667	4	1300	357	63,54	41,69	12,69	1,9	0,9	134	2020
516	UNA	parent	parent 4	Ferke	Ferke15	spfe15 6	5	228	3	19,3	16,7	17,4	92	64	71	3	24	7,2	4	49	6,9	2	11,5	1500	18	3052,0801	3,9	950	270	60,98	39,59	14,26	1,72	0,94	120	2020
517	UNA	parent	parent 4	Ferke	Ferke15	spfe15 7	5	130	5	15,8	8,8	16	106	74	69	3	27	4,1	1,3	44	16,2	1	30,5	1500	10,2	555,3655	3,1	750	263	89,95	40,86	14,83	1,69	0,84	113	2020
518	UNA	parent	parent 4	Ferke	Ferke15	spfe15 8	5	342	4,6	11,2	10,3	17,8	105	77	92	3	34	7,4	2,1	42	5,4	1	28,8	1400	14	907,0302	3,5	850	249	62,42	48,12	14,04	1,67	0,7	134	2020
519	UNA	parent	parent 4	Korho	Korho3	spko3 1	8	205	5,4	23,2	19,2	34	78	58	65	3	13	6,8	3,7	16	8,6	1	44	3200	12,6	1046,8634	4	2620	391	80,65	7,36	4,56	1,4	0,75	141	2020
520	UNA	parent	parent 4	Korho	Korho3	spko3 2	8	770	3,6	14,6	13,1	20,1	109	108	116	3	14	7	3,1	43	10	1	10,6	1100	11,6	1000,0003	2	740	346	38,33	34,52	9,83	1,39	0,7	159	2020
521	UNA	parent	parent 4	Korho	Korho3	spko3 3	8	330	3,7	11,4	14	19,1	85	52	59	3	24	4	2	60	10,8	1	12,4	860	21	4846,59	2	880	185	61,87	25,56	13,34	1,5	0,85	119	2020
522	UNA	parent	parent 4	Korho	Korho3	spko3 4	8	893	3,3	12,5	11,3	20,9	86	64	71	3	22	6,5	2,1	54	9,7	2	10,6	1000	11	696,5567	2	380	188	33,54	26,44	14,01	1,5	0,9	125	2020
523	UNA	parent	parent 4	Korho	Korho3	spko3 5	6	383	3	13,8	12,2	18,8	84	78	85	3	16	6,8	3,7	16	8,6	1	44	3200	12,6	1046,8634	4	500	191	86,63	24,26	12,7	1,6	0,7	101	2020
524	UNA	parent	parent 4	Korho	Korho3	spko3 6	6	475	3,8	14,7	13,3	20	93	77	84	3	20	7	3,1	43	10	1	11,6	1100	12	899,653	1	1200	548	76,96	33,86	9,13	1,55	0,8	127	2020
525	UNA	parent	parent 4	Korho	Korho3	spko3 7	6	417	3,6	16,7	15,6	26	85	65	86	3	18	6,8	3,7	16	8,6	1	44	3200	12,6	1046,8634	1	900	360	58,38	34,83	9,49	1,8	0,9	102	2020
526	UNA	parent	parent 4	Korho	Korho3	spko3 8	6	540	6	16,4	14,3	19,2	87	66	73	3	18	7	3,1	43	10	1	10,6	1100	12	904,32	2	1000	346	47,68	35,95	8,99	1,5	0,9	116	2020
529	UNA	parent	parent 4	Korho	Korho1	spko1 3	6	400	4	13,8	12,9	20,5	85	79	72	3	23	6,8	3,7	16	8,6	2	20,6	1885	13	1149,7336	2	650	191	53,67	26,44	14,01	1,55	0,65	151	2020
530	UNA	parent	parent 4	Korho	Korho1	spko1 4	6	297	3,2	12,7	11,9	24,7	80	72	79	3	18	7	3,1	43	10	2	21,9	1552	13	1498,4145	3	1080	410	64,87	24,26	12,7	1,6	0,7	122	2020
531	UNA	parent	parent 4	Korho	Korho1	spko1 5	5	133	4,4	14,3	13,3	20,8	87	81	88	3	13	7,4	1,8	40	13	1	20	1441	14,2	1149,7633	2	400	438	44,97	33,86	9,13	1,55	0,8	128	2020
532	UNA	parent	parent 5	Bondu	Bondu1	spbd1 1	8	640	3,8	22,6	19,5	30,1	96	79	86	3	19	4,5	3,1	17	14,8	1	27	3800	19,8	4062,3185	5	3600	362	17,51	8,67	6,98	1,5	0,7	103	2020
533	UNA	parent	parent 5	Bondu	Bondu1	spbd1 2	7	510	5,8	22,4	19,4	34	117	113	120	3	23	20,6	3,2	67	15,7	1	33	4750	22	5572,4533	5,3	4500	478	19,28	7,22	7,02	1,31	0,8	187	2020
534	UNA	parent	parent 5	Bondu	Bondu1	spbd1 3	7	250	6	20,6	16,2	38,13	126	120	127	3	17	12,2	1,5	45	16,7	1	29	4680	21,5	5201,0829	5,8	4600	423	15,21	9,17	5,86	1,42	0,5	172	2020
535	UNA	parent	parent 5	Bondu	Bondu1	spbd1 4	7	367	4,2	14,1	11,7	19	59	52	59	3	35	8,1	2	61	5,1	1	17,9	200	6,3	130,8579	1,9	220	93	20,69	9,22	7,23	1,35	0,65	120	2020
536	UNA	parent	parent 5	Bondu	Bondu1	spbd1 5	7	365	2,8	20	17,8	22	80	62	69	3	15	10,8	1,5	52	4,5	1	27	3800	19,8	4062,3185	5,8	4600	423	10,16	9,17	5,86	1,42	0,5	121	2020
537	UNA	parent	parent 5	Bondu	Bondu1	spbd1 6	7	553	3,4	13,2	11,8	21,2	62	61	68	3	15	8,1	2,8	58	5,3	1	33	4750	22	5572,4533	1,7	500	90	16,24	47,08	6,52	1,34	0,55	126	2020
538	UNA	parent	parent 5	Bondu	Bondu1	spbd1 7	7	320	4,3	15,8	13	19	59	76	66	3	10	12,2	1,5	45	16,7	1	29	4680	21,5	5201,0829	1,2	450	138	15,8	9,44	5,6	1,4	1,1	111	2020
539	UNA	parent	parent 5	Bondu	Bondu1	spbd1 8	7	625	3,6	19	16,5	25,8	64	59	66	3	22	5,1	1	68	12,6	3	28	3000	17,4	2756,9326	4,8	2800	247	15,52	3,01	6,42	1,2	0,7	134	2020
540	UNA	parent	parent 5	Bondu	Bondu1	spbd1 9	6	582	6	20,6	16,2	38,13	126	120	68	3	12	3,5	3	53	5	1	15,5	470	7,6	229,7308	2,5	390	111	17,48	6,72	7	1,42	0,71	121	2020
541	UNA	parent	parent 5	Bondu	Bondu1	spbd1 10	5	646	3,5	12	10,5	19	59	52	69	3	18	3	2,8	51	8,15	1	13,5	550	8,2	288,5493	5	3600	362	61,74	8,67	6,98	1,5	0,7	120	2020
542	UNA	parent	parent 5	Bondu	Bondu1	spbd1 11	4	268	3,5	15,2	13	23,4	85	62	87	3	12	4	4,2	53	6,45	1	15	570	9	381,5001	5,3	4500	478	64,11	7,22	7,02	1,31	0,8	140	2020
543	UNA	parent	parent 5	Bondu	Bondu1	spbd1 12	4	565	3,5	15,2	13	30	84	73	80	3	31	4,5	2	38	4	1	16	890	9,4	434,6723	5,8	4600	423	56,69	9,17	5,86	1,42	0,5	118	2020
544	UNA	parent	parent 5	Bondu	Bondu1	spbd1 13	4	463	3,6	11,2	10,1	22,3	82	80	87	3	12	4,5	3,1	17	14,8	1	14,1	1050	7,6	229,7308	1,15	400	98	30,19	21,82	7	1,3	0,88	104	2020
545	UNA	parent	parent 5	Bondu	Bondu1	spbd1 14	4	495	4,2	13,5	11,2	20	99	79	86	3	18	20,6	3,2	67	15,7	1	12,1	600	7,5	220,7813	2,4	700	303	62,83	12,25	7,11	1,42	0,9	153	2020
546	UNA	parent	parent 5	Bondu	Bondu1	spbd1 15	4	813	4,6	19	15,8	19,6	82	72	79	3	12	5	2	58	6	1	27	3800	19,8	4062,3185	2,6	2000	516	14,22	44,7	4,08	1,1	0,55	137	2020
547	UNA	parent	parent 5	Bondu	Bondu1	spbd1 16	4	880	4,3	15,5	13	25	95	77	84	3	31	6,3	4	51	7	1	33	4750	22	5572,4353	2	300	91	15,52	53,01	7	1,4	0,8	135	2020
548	UNA	parent	parent 5	Bondu	Bondu1	spbd1 17	4	544	3,6	13	10,8	21,7	81	61	68	3	13	16,6	3,8	51	5,07	1	29	4680	21,5	5201,0829	1,4	450	35	19,28	53,67	4,86	1,2	0,9	119	2020
549	UNA	parent	parent 5	Bondu	Bondu1	spbd1 18	9	243	4,7	16,5	12,5	20,1	82	63	70	3	13	5,5	3	41	6,5	3	28	3000	17,4	2756,9326	0,9	650	195	63,99	44,7	4,89	1,42	0,71	111	2020
550	UNA	parent	parent 5	Bondu	Bondu1	spbd1 19	7	638	4	18,8	15,4	23,4	85	62	69	3	12	7,3	3,7	52	6	1	37	2400	14	1436,0267	2,6	2000	516	32,86	44,7	4,08	1,1	0,55	121	2020
551	UNA	parent	parent 5	Bondu	Bondu1	spbd1 20	7	416	3,6	13,7	12	16,5	85	60	67	3	19	4,5	3,1	17	14,8	1	20,7	715	9,9	507,7898	1,1	450	124	65	35,99	4,23	1,11	0,79	145	2020
552	UNA	parent	parent 5	Bondu	Bondu1	spbd1 21	7	180	2,5	11,4	10,2	20	87	60	67	3	23	20,6	3,2	67	15,7	1	22,5	589	9,1	394,3688	1,2	400	132	45	38,3	4,13	1,5	0,9	134	2020
553	UNA	parent	parent 5	Bondu	Bondu1	spbd1 22	7	158	3,5	12	10,5	21,8	81	79	86	3	17	12,2	1,5	45	16,7	1	12,5	617	9,1	396,8836	2	600	135	67	43,85	4,54	1,41	0,65	131	2020
554	UNA	parent	parent 5	Bondu	Bondu1	spbd1 23	7	367	3,1	19,4	14,8	29,5	97	59	66	3	35	5,1	1	68	12,6	1	24,2	631	8,3	299,2632	2,6	2000	516	71	44,7	4,08	1,1	0,55	134	2020
555	UNA	parent	parent 5	Bondu	Bondu1	spbd1 24	7	979	2,8	15	11,8	18,5	86	61	68	3	17	8,8	2,7	52	11,4	1	23,4	743	7,6	230,7308	2,6	2000	516	85,8	44,7	4,08	1,1	0,55	120	2020
556	UNA	parent	parent 5	Bondu	Bondu1	spbd1 25	7	898	4,1	22	18,8	25,4	84	61	68	3	24	7,5	1,9	53	5,1	1	28	645	17,6	229,7308	2,53	950	194	32,44	12,52	7,64	1,3	0,73	121	2020
557	UNA	parent	parent 5	Bondu	Bondu1	spbd1 26	7	555	4,3	20,5	15,2	32,6	88	64	71	3	12	5	2	50	6,2	2	20,5	673	8,3	298,9998	1,9	700	127	32,6	8,08	7,68	1,1	0,75	121	2020
558	UNA	parent	parent 5	Bondu	Bondu1	spbd1 27	6	928	3,8	15,1	13,7	25,9	88	62	69	3	19	5,3	2,8	56	10,2	1	22,3	547	9,1	394,3699	0,8	250	255	17,69	42,88	7,84	1,25	0,53	125	2020
559	UNA	parent	parent 5	Bondu	Bondu1	spbd1 28	6	675	3,6	13	12,4	23	86	61	68	3	23	20,6	3,2	67	15,7	1	27	3800	19,8	4062,3185	0,7	160	503	87	35,71	7,16	1,39	0,61	135	2020
560	UNA	parent	parent 5	Bondu	Bondu1	spbd1 29	6	574	3,8	22,6	19,5	30,1	96	79	67	3	17	9,4	2,9	66	6,16	1	33	4750	22	5572,4533	0,9	200	219	64	45,38	6,43	1,13	0,68	133	2020
561	UNA	parent	parent 5	Bondu	Bondu1	spbd1 30	5	419	5,8	22,4	19,4	34	117	113	68	3	35	12,2	1,5	45	16,7	1	29	4680	21,5	5201,0829	2	780	81	60	13,65	7,05	1,31	0,5	113	2020
563	UNA	parent	parent 5	Bondu	Bondu1	spbd1 32	5	380	4,6	16,4	14,1	25,7	80	62	69	3	25	8,8	2,7	52	11,4	1	37	2400	14	1436,0267	2,9	220	71	64,11	10,86	7,02	1,23	0,6	121	2020
564	UNA	parent	parent 6	Bondu	Bondu2	spbd2 1	5	419	4,6	24,1	21	36	86	62	69	3	25	7,4	1,5	67	5,54	1	14,6	274	6,4	137,1887	0,8	250	255	67,15	42,88	7,84	1,25	0,53	136	2020
565	UNA	parent	parent 6	Bondu	Bondu2	spbd2 2	5	566	8,2	20,6	21,5	31	120	111	118	3	27	16	3	47	4,9	1	16,2	300	7	179,5033	0,7	160	503	57,72	35,71	7,16	1,39	0,61	165	2020
566	UNA	parent	parent 6	Bondu	Bondu2	spbd2 3	4	130	5,2	24	20,5	30	124	113	120	3	17	10	1,7	35	3,8	1	18	287	7	183,9503	0,9	200	219	64,11	45,38	6,43	1,13	0,68	155	2020
567	UNA	parent	parent 6	Bondu	Bondu2	spbd2 4	4	551	4,3	15,1	14,7	24,2	56	57	63	3	30	11,7	1,5	49	5,6	1	20	300	7,6	229,7308	0,7	300	185	11,9	28,75	7,71	1,32	0,65	112	2020
568	UNA	parent	parent 6	Bondu	Bondu2	spbd2 5	4	706	4	11	10,1	16,1	86	61	68	3	24	12,8	2	60	6,3	2	12,7	300	7,9	258,0273	0,7	360	196	23,84	33,81	6,99	1,31	0,61	128	2020
569	UNA	parent	parent 6	Bondu	Bondu2	spbd2 6	4	490	3,9	14,6	12,9	22,9	59	59	66	3	25	11	3,5	55	6,1	1	16	359	7,9	258,0207	0,9	480	201	87	31,77	7,38	1,13	0,8	121	2020
570	UNA	parent	parent 6	Bondu	Bondu2	spbd2 7	4	1025	4	12,5	10,6	24,7	88	57	57	3	27	11,2	2,7	61	4,16	1	20,5	150	5,8	102,1086	0,9	380	189	64	50,14	7,1	1,53	0,59	118	2020
571	UNA	parent	parent 6	Bondu	Bondu2	spbd2 8	3	782	4,2	13,8	10,9	20,5	98	80	80	3	17	9	8	60	5,1	1	21,6	270	6,4	137,1887	0,8	200	177	75,6	39,46	6,46	1,29	0,64	140	2020
572	UNA	parent	parent 6	Bondu	Bondu2	spbd2 9	8	653	4,5	14	12,2	31,8	80	62	69	3	12	11,5	2,6	18	14,9	1	19,1	480	6,4	137,9987	1,3	190	305	84	47,38	6,61	1,33	0,61	87	2020
573	UNA	parent	parent 6	Bondu	Bondu2	spbd2 10	7	352	4,5	15,9	13,5	32,5	84	65	72	3	31	4,5	3,1	17	14,8	1	27	3800	19,8	4062,3185	1,9	240	189	64,11	37,5	6,38	1,44	0,83	146	2020
574	UNA	parent	parent 6	Bondu	Bondu2	spbd2 11	7	1408	3,9	14,3	12,1	22	84	63	70	3	27	20,6	3,2	67	15,7	1	33	4750	22	5572,4533	1,9	80	319	30	20,39	10,05	1,31	0,57	137	2020
575	UNA	parent	parent 6	Bondu	Bondu2	spbd2 12	7	763	3,7	13,4	12,6	23,1	90	62	69	3	9	12,2	1,5	45	16,7	1	29	4680	21,5	5201,0829	1,6	120	180	46,2	35,32	7,6	1,13	0,55	114	2020
576	UNA	parent	parent 6	Bondu	Bondu2	spbd2 13	6	893	4	17,3	15	25,5	87	62	69	3	37	5,1	1	68	12,6	3	28	3000	17,4	2756,9326	1,5	140	98	55	24,85	8,43	1,45	0,76	137	2020
577	UNA	parent	parent 6	Bondu	Bondu2	spbd2 14	6	333	3,6	16,5	13,4	23,8	87	64	71	3	22	8,8	2,7	52	11,4	1	37	2400	14	1436,0267	1,7	500	195	49	45,77	9,76	1,45	0,7	123	2020
578	UNA	parent	parent 6	Bondu	Bondu2	spbd2 15	6	349	3,3	21,6	17,1	29,8	89	70	77	3	19	11,7	1,5	49	5,6	1	14,6	274	6,4	137,1887	1,5	300	184	89,45	36,01	9,38	1,1	0,8	126	2020
579	UNA	parent	parent 6	Bondu	Bondu2	spbd2 16	6	387	3,5	10,4	10,3	18	88	62	69	3	25	12,8	2	60	6,3	1	16,2	300	7	179,5033	1,8	170	172	97,67	43,24	8,54	1,15	0,76	129	2020
580	UNA	parent	parent 6	Bondu	Bondu2	spbd2 17	6	471	2,9	16	13,8	26,5	80	63	70	3	15	11	3,5	55	6,1	1	18	287	7	179,5033	2	110	281	113,1	26,38	8,74	1,37	0,68	125	2020
581	UNA	parent	parent 6	Bondu	Bondu2	spbd2 18	6	100	2,7	17,2	15,8	28,2	87	70	77	3	33	6,8	3,5	38	4,9	1	15,7	254	6,4	139,7188	1,5	140	98	72,5	24,85	8,43	1,45	0,76	115	2020
582	UNA	parent	parent 6	Bondu	Bondu2	spbd2 19	5	320	4	18,8	12,1	21,5	113	109	109	3	23	11,8	5	50	3,6	1	12,5	333	5,8	102,1086	2,2	240	362	76,04	21,7	10,11	1,29	0,64	159	2020
583	UNA	parent	parent 6	Bondu	Bondu2	spbd2 20	5	295	3,6	13,7	15,3	27,5	114	110	110	3	26	10	2,5	55	5,7	1	16	274	7,6	229,7308	1,9	80	319	90,54	20,39	10,05	1,31	0,57	165	2020
584	UNA	parent	parent 6	Bondu	Bondu2	spbd2 21	5	255	2,5	11,4	13,2	29	80	52	59	3	24	8,8	2,7	52	11,4	1	18	287	7,9	258,1237	1,8	120	212	66,57	32,19	7,21	1,39	0,52	111	2020
585	UNA	parent	parent 6	Bondu	Bondu2	spbd2 22	5	193	3	12,1	16	28,5	89	58	65	3	25	11,7	1,5	49	5,6	1	14,1	293	7,9	261,7023	1,8	240	218	82,68	25,33	7,61	1,51	0,55	114	2020
586	UNA	parent	parent 6	Bondu	Bondu2	spbd2 23	5	1011	3,6	11,2	13	27	87	61	68	3	27	9	8	60	5,1	1	19,1	480	6,4	137,1887	2,1	190	206	60,98	30,41	7,32	1,21	0,61	128	2020
587	UNA	parent	parent 6	Bondu	Bondu2	spbd2 24	5	923	4,2	13,5	10,6	22	63	55	62	3	17	8,5	2,7	57	3,8	1	15,7	274	5,8	103,8601	2,6	2300	283	48	43,46	12	1,7	0,7	119	2020
588	UNA	parent	parent 6	Bondu	Bondu2	spbd2 25	4	851	3,4	16	14,4	27,3	86	60	67	3	17	8	4	56	2,67	1	14,1	287	6,4	137,1887	1,3	260	314	39	36,05	6,82	1,53	0,53	123	2020
589	UNA	parent	parent 6	Bondu	Bondu2	spbd2 26	4	957	3,3	15,9	13	22,8	80	64	71	3	20	7,5	1,9	53	12,9	1	16	300	7	179,5304	1,2	200	206	68,2	35,03	6,58	1,21	0,57	124	2020
590	UNA	parent	parent 6	Bondu	Bondu2	spbd2 27	4	686	3,3	15,8	11,6	24,6	86	64	71	3	15	5	2	50	9,7	2	18,8	313	7,9	258,0237	1,5	450	232	40	30,6	7,89	1,49	0,52	121	2020
591	UNA	parent	parent 7	Bondu	Bondu3	spbd3 1	4	866	4,7	16,5	12,5	19,6	82	72	79	3	32	5,3	2,5	60	12,4	3	40	2630	15	1766,5002	2,6	2300	283	54	43,46	12	1,7	0,7	139	2020
592	UNA	parent	parent 7	Bondu	Bondu3	spbd3 2	4	933	3,6	17,4	15,4	25	121	111	111	3	16	13	2,5	44	13,5	1	29	1900	16,5	2350,8788	3	1680	296	89,45	41,12	8,6	1,4	0,81	155	2020
593	UNA	parent	parent 7	Bondu	Bondu3	spbd3 3	4	577	3,2	17,2	12	21,7	81	61	68	3	14	9,8	2	64	10,9	1	28,4	2500	13,6	1316,422	2,7	2010	286	30	48,5	11,44	1,4	0,9	132	2020
594	UNA	parent	parent 7	Bondu	Bondu3	spbd3 4	2	243	3,5	12,2	10,2	20,1	82	63	70	3	25	15	4	64	13	1	32	2900	16,3	2266,4243	3,3	2700	482	28	39,46	16,1	1,68	0,86	134	2020
595	UNA	parent	parent 7	Bondu	Bondu3	spbd3 5	9	638	3,1	16	10,8	24,2	85	62	69	3	42	11,4	4,2	52	12,8	1	29	2200	15,9	2103,6322	3,1	1950	501	40	30	5,82	1,5	0,8	121	2020
596	UNA	parent	parent 7	Bondu	Bondu3	spbd3 6	7	416	3,4	14,3	10,1	16,5	85	60	67	3	17	13	2,5	44	13,5	1	42	2800	16,1	2184,0171	3,2	2620	476	47,3	51,6	19,82	1,8	1,05	111	2020
597	UNA	parent	parent 7	Bondu	Bondu3	spbd3 7	7	200	3	13,1	11,2	20	87	60	67	3	20	7,5	1,9	53	12,9	1	40	3200	15,8	2064,1899	3,8	2900	406	101,6	62,41	12,35	1,46	0,78	120	2020
598	UNA	parent	parent 7	Bondu	Bondu3	spbd3 8	7	178	3,8	22,6	19,5	30,1	96	79	86	3	15	5,3	2,7	50	8,2	1	45	2500	13,7	1345,6747	2,8	2400	614	97,67	26,7	12,21	1,5	0,85	136	2020
599	UNA	parent	parent 7	Bondu	Bondu3	spbd3 9	7	387	5,8	22,4	19,4	34	117	113	66	3	24	5	2	58	8,1	1	37	1900	13,5	1287,5963	2,9	1700	305	113,1	42,72	14,01	1,43	0,8	124	2020
600	UNA	parent	parent 7	Bondu	Bondu3	spbd3 10	7	926	6	20,6	16,2	38,13	126	120	68	3	25	6,3	4	56	7,9	2	39,2	1960	13	1149,7633	2,7	1850	98	65,25	17,76	12,49	1,68	1,1	124	2020
601	UNA	parent	parent 8	Bondu	Bondu4	spbd4 1	7	1290	4,6	16,4	14,1	25,7	80	62	65	3	27	13	3,2	28	15	1	27	3800	20	4186,6667	5	3600	296	72,43	68,04	11,42	1,55	0,7	133	2020
602	UNA	parent	parent 8	Bondu	Bondu4	spbd4 2	6	570	4,6	24,1	21	36	86	62	68	3	17	9	2,5	57	9,6	2	33	4750	22	5572,4533	3	1680	296	28,97	41,12	8,6	1,4	0,81	125	2020
603	UNA	parent	parent 8	Bondu	Bondu4	spbd4 3	6	233	8,2	20,6	21,5	31	120	111	67	3	29	17,4	3,4	61	15,7	1	29	4680	21,5	5203,1289	2,7	2010	286	114,73	48,5	11,44	1,4	0,9	128	2020
604	UNA	parent	parent 8	Bondu	Bondu4	spbd4 4	5	770	5,2	24	20,5	30	124	113	68	3	32	9,4	3	52	8,7	1	28	3000	17,4	2756,9326	3,3	2700	482	44,03	39,46	16,1	1,68	0,86	120	2020
605	UNA	parent	parent 8	Bondu	Bondu4	spbd4 5	5	1343	3,5	16,7	14,7	21	98	99	107	3	32	13,1	3,9	60	5,8	3	40	2630	15	1766,2054	3,1	1950	501	40,03	30	5,82	1,5	0,8	167	2020
606	UNA	parent	parent 8	Bondu	Bondu4	spbd4 6	5	820	2,4	17,2	15,1	20,3	111	103	99	3	32	9,1	5,1	49	4,31	1	29	1900	16,5	2350,8788	4,7	3200	406	96,5	44,38	11	1,6	0,75	148	2020
607	UNA	parent	parent 8	Bondu	Bondu4	spbd4 7	5	873	3,8	21	18,4	37	91	61	68	3	16	9,8	2	64	10,9	1	28,4	2500	13,6	1316,4221	3,8	2900	406	99,39	62,41	12,35	1,46	0,78	132	2020
608	UNA	parent	parent 8	Bondu	Bondu4	spbd4 8	5	1280	4,5	15,2	13,9	24,1	96	60	67	3	14	15	4	64	13	1	32	2900	16,3	2266,4243	2,8	2400	614	62,22	26,7	12,21	1,5	0,85	131	2020
609	UNA	parent	parent 8	Bondu	Bondu4	spbd4 9	5	617	4,7	16,5	12,5	19,6	82	72	64	3	25	11,4	4,2	52	12,8	1	29	2200	15,9	2103,6323	5	3000	422	85,49	45,26	9,86	1,47	0,68	116	2020
610	UNA	parent	parent 8	Bondu	Bondu4	spbd4 10	5	636	4	18,8	15,4	25	121	111	70	3	42	5,3	2,5	60	12,4	1	42	2800	16,1	2186,0172	2,6	2300	283	114,73	43,46	12	1,7	0,7	130	2020
611	UNA	parent	parent 8	Bondu	Bondu4	spbd4 11	5	617	4,7	16,5	12,5	19,6	82	72	64	3	25	11,4	4,2	52	12,8	1	29	2200	15,9	2103,6323	5	3000	422	85,49	45,26	9,86	1,47	0,68	116	2020
612	UNA	parent	parent 8	Bondu	Bondu4	spbd4 12	5	636	4	18,8	15,4	25	121	111	70	3	42	5,3	2,5	60	12,4	1	42	2800	16,1	2186,0172	2,6	2300	283	114,73	43,46	12	1,7	0,7	130	2020
613	UNA	parent	parent 9	Soubre	Soubre1	spsb1 1	8	275	4,8	19,2	16,8	32	107	115	105	3	15	5,7	1,9	24	11,6	1	30,8	3600	14,7	1662,3804	3,1	2250	178	51,68	21,79	12,17	1,1	0,6	129	2020
614	UNA	parent	parent 9	Soubre	Soubre1	spsb1 2	8	170	7,5	23,6	20,8	39,2	99	104	103	3	50	17,2	4,4	56	7,7	2	29,7	1390	10,7	641,1058	5,7	6900	135	31,06	20,99	15,3	1,69	0,93	159	2020
615	UNA	parent	parent 9	Soubre	Soubre1	spsb1 3	8	410	7,8	24,7	20,5	33,5	127	103	108	3	21	17,2	4,4	56	7,7	2	28,3	1400	12,6	1046,8634	2,6	1300	204	34,02	30,7	15,1	1,1	0,7	164	2020
616	UNA	parent	parent 9	Soubre	Soubre1	spsb1 4	8	608	6,6	21	18,6	31,2	107	110	100	3	27	13,2	3	35	18,55	4	40,1	7200	24,4	7602,3503	5,4	6800	277	35,91	19,94	7,2	1,4	0,9	135	2020
617	UNA	parent	parent 9	Soubre	Soubre1	spsb1 5	6	487	6,8	23	20,4	30,8	110	109	101	3	33	12	3,2	52	26,06	5	40	5600	25	8177,0833	4,2	5500	69	35,12	14,66	15,1	1,3	0,8	153	2020
618	UNA	parent	parent 9	Soubre	Soubre1	spsb1 6	5	800	4	14,3	11,8	22,2	88	60	67	3	25	17,2	4,4	56	7,7	1	29,5	1400	12	904,3322	2,3	1200	97	44,64	16,05	15,3	1,6	0,92	123	2020
619	UNA	parent	parent 9	Soubre	Soubre1	spsb1 7	5	433	4	17	15,5	31,4	83	59	66	3	94	13,2	3	35	18,55	2	29,7	1390	10,7	641,1058	3	8400	141	46,98	20	12,17	1,67	0,97	101	2020
620	UNA	parent	parent 9	Soubre	Soubre1	spsb1 8	5	485	5,1	24,5	22,2	35,4	114	108	103	3	77	12	3,2	52	26,06	2	40,1	7300	24,25	7463,0032	5,7	6900	135	55,63	20,99	15,3	1,69	0,93	155	2020
621	UNA	parent	parent 9	Soubre	Soubre1	spsb1 9	5	484	3,4	16,2	13,6	22,4	100	106	107	3	50	13	1,4	61	9,7	2	44,8	8200	31,66	16607,7626	5,6	7200	139	28,31	19,99	14,53	1,8	0,96	168	2020
622	UNA	parent	parent 10	Tiassalé	Tiassalé1	spts1 1	8	328	6,2	30	24,6	44,2	98	94	98	3	37	9,8	3,2	19	27,8	5	46	10930	35	22437,4479	7,2	10600	319	39,02	42,09	11,98	1,83	1	117	2020
623	UNA	parent	parent 10	Tiassalé	Tiassalé1	spts1 2	7	223	5,7	26,8	21,8	38,2	116	92	110	3	25	28	6,1	24	17,8	1	42	8400	28,3	11861,4479	5,6	8000	283	46,98	40,25	14,15	1,8	0,82	134	2020
624	UNA	parent	parent 10	Tiassalé	Tiassalé1	spts1 3	7	463	3,8	27,8	22	42,4	100	96	98	3	58	20,2	6	62	20,25	2	42,3	7730	26,4	9629,1994	6,15	7400	204	27,95	30,7	15,1	1,8	0,9	160	2020
625	UNA	parent	parent 10	Tiassalé	Tiassalé1	spts1 4	6	608	3,3	21,4	18,2	29,8	103	97	127	3	39	21,8	2,6	28	15,8	4	40,1	7200	24,4	7602,3503	5,4	6900	77	34,02	19,99	14,53	1,8	0,96	155	2020
626	UNA	parent	parent 10	Tiassalé	Tiassalé1	spts1 5	6	454	4,4	23,2	21	33,15	98	99	123	3	36	16,7	4,2	60	22,8	5	40	5600	25	8177,0833	2,4	5500	69	44,64	14,66	15,1	1,76	1,05	183	2020
627	UNA	parent	parent 10	Tiassalé	Tiassalé1	spts1 6	5	853	2,4	17,2	15,1	20,3	111	103	119	3	17	12,6	5,6	61	15,9	3	39	5800	27	10300,7712	5,4	5800	104	45,75	16,05	15,3	1,6	0,92	180	2020
628	UNA	parent	parent 10	Tiassalé	Tiassalé1	spts1 7	5	433	4,6	27,6	22,2	43,2	98	91	101	3	18	7,9	1,8	56	22,36	2	39,1	6640	27,76	11195,3271	5,4	7250	141	61,19	20	12,17	1,67	0,97	157	2020
629	UNA	parent	parent 10	Tiassalé	Tiassalé1	spts1 8	5	452	4,9	19	16,2	31	127	120	99	3	43	12,4	3,2	35	14,6	2	40,1	7300	24,25	7463,0032	5,7	5700	135	25,74	20,99	15,3	1,69	0,93	134	2020
630	UNA	parent	parent 10	Tiassalé	Tiassalé1	spts1 9	4	433	4,6	31,8	18,4	32,2	114	112	104	3	20	17	3,6	52	13,9	1	39,2	6000	28,2	11736,1519	4,5	1100	128	35,91	10,41	14,69	1,6	1	156	2020
631	UNA	parent	parent 11	Burki	Burki1	spbf 1	5	606	2,7	17,1	23,2	48	117	110	117	3	39	10,7	2,7	35	5,5	1	34,8	1540	12,6	1046,8634	2,47	1200	201	13,09	18,41	10,79	1,9	1	152	2020
632	UNA	parent	parent 11	Burki	Burki1	spbf 2	5	420	3,7	18,4	13,1	18,8	59	56	66	3	15	4	3,6	56	4,58	2	33	1000	9,8	492,5571	2,1	930	123	18,19	19,25	9	1,8	1,1	122	2020
633	UNA	parent	parent 11	Burki	Burki1	spbf 3	5	248	3,9	18,1	19,9	34	59	58	66	3	11	7,5	2,2	50	8,1	2	22,8	1600	16	2143,5733	4,5	1210	215	41,24	26,22	12,8	1,8	1	116	2020
634	UNA	parent	parent 11	Burki	Burki1	spbf 4	4	513	3,5	19,5	17,8	23,7	58	60	59	3	12	5,3	2	32	12	1	37	2100	13,4	1259,1944	3	1820	187	42,45	20,31	10,34	1,6	0,9	109	2020
635	UNA	parent	parent 11	Burki	Burki1	spbf 5	4	594	4,3	13,3	18,2	27,9	58	60	67	3	15	14,2	1,8	19	10,13	1	34,8	2850	14,3	1530,3356	2	2130	529	44,92	26,7	7,8	1,8	0,9	101	2020
636	UNA	parent	parent 11	Burki	Burki1	spbf 6	4	396	3,6	11,5	10,1	19,4	63	60	63	3	14	8	3,8	56	10,8	1	33	2720	12,9	1123,4339	2,47	1200	188	31,41	25,3	12,75	1,7	1	119	2020
637	UNA	parent	parent 11	Burki	Burki1	spbf 7	4	405	3,2	15,6	13,5	21,6	60	59	65	3	11	5	3,3	44	13,4	3	38,2	1800	14,5	1595,4471	2,1	930	311	38,32	21,84	19,61	1,9	1	109	2020
638	UNA	parent	parent 11	Burki	Burki1	spbf 8	4	620	3,7	13,8	16,3	26	59	55	65	3	14	5,5	4,3	38	7,4	1	31,6	2600	17,1	2616,7771	4,5	1210	147	28,04	15,8	8,1	2	0,9	103	2020
639	UNA	parent	parent 11	Burki	Burki1	spbf 9	4	314	3,7	14,3	13,4	24,9	60	56	65	3	11	9,5	4,2	26	13,15	1	39	4210	15,6	1986,7911	2,15	1100	142	58,24	15,32	13,2	1,9	1	91	2020
640	UNA	parent	parent 11	Burki	Burki1	spbf 10	4	152	5	28	24,2	41	119	114	114	3	15	11,2	3	40	10,5	1	33	4500	17,8	2951,4702	2,4	1400	256	63,95	14,59	8,1	2	1,1	154	2020
641	UNA	parent	parent 11	Burki	Burki1	spbf 11	4	426	3,7	19,8	18,1	36	58	54	67	3	12	11,2	3	40	10,5	1	15,8	1880	14,4	1562,665	2,7	1600	318	37,32	19,44	12,25	1,9	0,9	107	2020
642	UNA	parent	parent 11	Burki	Burki1	spbf 12	4	379	3,5	13	11,6	17,5	70	56	66	3	15	9,9	3,4	40	12,18	1	19	800	11,8	859,8534	2,47	1200	188	38,57	6,62	8,34	1,5	0,9	106	2020
643	UNA	parent	parent 11	Burki	Burki1	spbf 13	3	469	4	10,4	9,6	14,5	75	55	62	3	11	5,2	1,4	49	5,5	2	30,2	2100	15,2	1837,8462	2,1	930	311	41,06	5,38	11,04	1,7	1	111	2020
644	UNA	parent	parent 11	Burki	Burki1	spbf 14	5	410	3,2	14,9	14,2	25,8	59	56	63	3	12	6,5	3	25	6,2	1	33	1750	12,9	1123,4339	4,5	1210	147	52,23	10,92	13,82	1,5	0,6	106	2020
645	UNA	parent	parent 11	Burki	Burki1	spbf 15	5	365	4	11,3	11,1	16,3	60	59	61	3	11	9,9	3,4	40	12,18	1	26	1600	14,3	1530,2251	2,12	1300	142	52,42	16,26	10,91	1,6	0,7	101	2020
646	UNA	parent	parent 11	Burki	Burki1	spbf 16	5	303	7	27,4	15,9	24,3	59	62	63	3	17	5,2	1,4	49	5,5	2	38	5460	10,9	677,7318	5,4	4300	79	63,95	19,6	10,63	1,8	1	112	2020
647	UNA	parent	parent 11	Burki	Burki1	spbf 17	4	543	3,4	14,6	16,4	25,1	52	59	62	3	17	6,5	3	25	6,2	1	32,1	2120	13,2	1203,6499	3,4	3500	55	33,93	21,4	12,96	1,5	0,5	87	2020
648	UNA	parent	parent 11	Burki	Burki1	spbf 18	4	510	3,9	21	17,2	29,2	62	60	63	3	9	4,5	1,6	55	8,7	1	27,1	1400	11,2	735,2457	2,5	1100	244	38,57	11,09	12,35	1,9	1	118	2020
649	UNA	parent	parent 11	Burki	Burki1	spbf 19	4	390	4	18	17,4	34,4	113	107	116	3	21	5,2	1,4	49	5,5	2	38	5460	10,9	677,7318	5,4	5460	95	36,59	17,2	10,8	1,7	0,9	165	2020
650	UNA	parent	parent 11	Burki	Burki1	spbf 20	4	593	4,2	18,9	12,8	21,2	65	58	64	3	12	5,3	2,3	47	12,1	2	27,7	2000	14,6	1628,6845	3,4	700	134	49,54	16,1	9,8	1,8	1	111	2020
651	UNA	parent	parent 11	Burki	Burki1	spbf 21	4	589	3,8	10,5	11,1	21	59	58	65	3	15	8	1,6	48	11,2	1	45	5220	17,5	2804,7396	5,4	450	174	63,24	20,2	10,71	1,7	1	113	2020
652	UNA	parent	parent 11	Burki	Burki1	spbf 22	4	593	4,3	14,8	14,5	23,9	80	59	69	3	11	5	2,3	20	10	1	32,3	2850	16,1	2184,0171	4,9	3150	175	66,16	21,31	12,18	1,8	1,15	114	2020
653	UNA	parent	parent 11	Burki	Burki1	spbf 23	4	290	4,1	12,7	13,3	21,2	62	57	64	3	12	4,6	1,3	33	10,8	1	36	2850	14,3	1530,3354	3,5	800	158	61,09	20,89	13,22	1,7	1	102	2020
654	UNA	parent	parent 11	Burki	Burki1	spbf 24	4	290	3,6	11,6	12	21,1	62	57	64	3	13	9,6	1,1	47	7,2	2	27,4	2720	12,9	1123,4339	3,6	650	149	16,14	16,26	10,91	1,8	0,95	111	2020
655	UNA	parent	parent 11	Burki	Burki1	spbf 25	4	355	4	14	23,6	41	126	116	120	3	12	8,2	3	37	11,3	1	34,7	1800	14,5	1595,4471	3,2	1000	245	15,43	19,6	10,63	1,7	1	157	2020
656	UNA	parent	parent 11	Burki	Burki1	spbf 26	4	407	4,2	25	11,7	20,9	64	56	65	3	6	7,4	1	36	9,14	1	43,1	2600	17,1	2616,7771	4,2	1830	212	16,18	21,4	12,96	1,75	0,9	101	2020
657	UNA	parent	parent 11	Burki	Burki2	spbf 27	4	510	3,8	11	9,9	15,6	82	60	65	3	13	6,1	2	18	12,9	2	35	4210	15,6	1986,7914	3,5	3150	192	12,11	11,09	12,35	1,9	1	121	2020
658	UNA	parent	parent 11	Burki	Burki2	spbf 28	4	488	3,7	13,9	15,5	23,5	58	55	66	3	12	8,2	3	37	11,3	1	39,6	4500	17,8	2951,4702	4,2	450	107	14,4	6,14	9,87	1,4	0,78	103	2020
659	UNA	parent	parent 11	Burki	Burki2	spbf 29	4	423	3,6	15,2	22	41	128	120	120	3	12	6,1	2	18	12,9	2	32	5000	14	1436,0267	3,7	400	82	16,16	6,12	10,55	1,6	0,81	138	2020
660	UNA	parent	parent 11	Burki	Burki2	spbf 30	4	538	3,9	17,9	11,4	18,7	63	57	64	3	13	7,2	1,5	53	10,3	1	46,6	2700	23,8	7055,1994	5,5	4300	79	9,96	8,06	10,87	1,45	0,7	117	2020
661	UNA	parent	parent 11	Burki	Burki2	spbf 31	4	220	3,9	13,5	10,8	19,8	60	58	70	3	8	6,9	2,3	30	5,7	2	39,4	9650	20,5	4508,5821	5,2	3500	55	8,93	5,89	11,33	1,7	0,9	100	2020
662	UNA	parent	parent 11	Burki	Burki2	spbf 32	3	735	8,8	27,9	13,5	24	87	62	66	3	11	6,5	2	31	6,1	1	34	7200	18,7	3422,1829	4,1	1050	68	36,16	7,17	10,54	1,6	0,81	124	2020
663	UNA	parent	parent 11	Burki	Burki2	spbf 33	3	178	3,2	12,9	21	40,2	122	120	107	3	12	13,5	1,5	56	6,2	1	33,5	3900	16,7	2437,4056	3,8	1100	81	40,14	8,01	9,89	1,55	0,75	163	2020
664	UNA	parent	parent 11	Burki	Burki2	spbf 34	3	440	3,8	10,5	10,6	16,7	57	61	63	3	12	6,8	1,8	44	7,2	1	28	3600	23,2	6534,9513	4,6	4750	34	20,07	4,62	9,83	1,5	0,78	107	2020
665	UNA	parent	parent 11	Burki	Burki2	spbf 35	3	644	4,1	18,9	12,1	19,9	84	63	67	3	13	7,2	1,5	53	10,3	1	27,8	5470	20	4186,6667	4,3	4300	79	13,13	8,04	10,18	1,85	0,9	120	2020
666	UNA	parent	parent 11	Burki	Burki2	spbf 36	3	1000	7,8	25,8	13,9	19	61	59	62	3	16	4,3	3,2	51	5,4	1	25,5	3650	21	4846,5901	4,4	3500	55	13,52	6,98	8,97	1,55	0,82	113	2020
