# Supplementary material for: Assessment of the variability of the morphological traits and differentiation of Cucurbita moschata in Cote d’Ivoire
Source: Sci Rep. 2023 Mar 6;13:3689. doi: 10.1038/s41598-023-30295-7 (PMC9988981; doi:10.1038/s41598-023-30295-7)
Supplement: Supplementary file 3 — Supplementary Table S2. [file 41598_2023_30295_MOESM3_ESM.xlsx]

## Sheet: Table_S2
Table S2: Mean values of the phenological, vegetative, and flowering and yield traits of each of the 34 morphotypes of Cucurbita moschata used in the current study.
groupe	morphotype	DTE	PLH	GSF	LOL	WOL	POL	DFF	DFM	DTF	NMF	NFF	MPL	FPL	AFM	DCE	NFP	LOF	WOF	DOF	VOF	TTM	WTM	NOS	WFS	WDS	LDS	WIS	DPM
savannah	Bondu1	5,57142857142857	524,333333333333	3,99206349206349	15,6253968253968	13,2031746031746	23,8215873015873	84,3650793650794	68,9206349206349	70,2063492063492	17,3650793650794	2,19047619047619	7,93809523809524	2,67619047619048	52,4603174603175	8,08269841269841	1,23809523809524	21,9952380952381	1490,1746031746	11,7119047619048	1372,40472857143	2,30809523809524	1039,84126984127	190,047619047619	36,7046031746032	23,3836507936508	1,31333333333333	0,720634920634921	136,333333333333
savannah	Bondu2	4,88888888888889	586,444444444444	3,70740740740741	15,4592592592593	13,5537037037037	25,0462962962963	84,9259259259259	65,6296296296296	68,4814814814815	21,462962962963	1,7962962962963	9,84074074074074	3,04814814814815	52,6851851851852	6,0562962962963	1,14814814814815	17,9055555555556	618,277777777778	8,08518518518519	520,481787592593	1,4537037037037	279,814814814815	240,055555555556	59,9696296296296	34,5057407407407	1,3337037037037	0,638703703703704	138,074074074074
savannah	Bondu3	6	527,5	3,805	15,84	13,04	23,3115	91,45	72,75	71,25	18,35	2,5	7,685	2,76	54,8	10,205	1,3	36,16	2449	14,94	1783,497365	3,01	2211	357,65	73,243	40,373	1,555	0,865	139,2
savannah	Bondu4	5,5	822,045454545455	4,29090909090909	18,0181818181818	15,8272727272727	27,0681818181818	95,8636363636364	74,4090909090909	67,9090909090909	23,5909090909091	2,59090909090909	11,5636363636364	3,19545454545455	53,2727272727273	10,3004545454545	1,31818181818182	31,6545454545455	3337,27272727273	18,0045454545455	3267,73053636364	4,11818181818182	3001,81818181818	412,227272727273	93,4286363636364	49,5286363636364	1,55181818181818	0,748636363636364	138,909090909091
savannah	Burki1	4,07692307692308	424,942307692308	3,89423076923077	15,8346153846154	14,7442307692308	24,5596153846154	66,2884615384615	61,9230769230769	64,8076923076923	11,8461538461538	1,86538461538462	7,68461538461538	2,54807692307692	39,8269230769231	8,79884615384615	1,30769230769231	29,1538461538462	2136,73076923077	13,4884615384615	1395,96154807692	2,90230769230769	1527,11538461538	206,134615384615	40,9667307692308	18,1955769230769	1,7025	0,916153846153846	112
savannah	Burki2	3,9	501,35	4,15	15,03	13,105	21,615	74,75	65,15	66,7	10,05	2,05	6,97	2,165	40,45	7,64	1,3	28,77	3221,5	15,915	2534,705765	3,5075	1850	75,65	16,4675	7,212	1,605	0,8175	119,35
savannah	Ferke11	4,5625	657,875	3,78125	16,01875	14,18125	23,08125	88,6875	68,0625	71,8125	13,125	1,75	9,525	2,7	49,25	6,0625	1,5	25,6	1500	10,55	631,79886875	2,94375	1116,875	316,375	33,84	34,064375	1,54875	0,798125	136,5625
savannah	Ferke13	4,75	493,25	3,8875	18,64375	15,525	23,44375	87,5	74,3125	76,1875	12	1,625	8,64375	3,04375	53,6875	5,64375	1,375	28,2625	771,5	9,94375	534,7139875	3,38125	1067,5	382,875	60,1675	40,51375	1,5775	0,84375	141,6875
savannah	Ferke15	5,4375	361,9375	4,21875	16,325	13,33125	20,8	97,4375	82,875	82,75	19,75	1,625	6,40625	2,15	41,8125	7,96875	1,25	14,65	1499,875	15,45	2081,737235625	3,575	1075	276,3125	67,195	38,900625	1,725625	0,856875	135,3125
savannah	Ferke16	5	517,9375	3,83125	17,0125	14,6375	25,09375	83,25	68,375	68,8125	13,6875	1,5	9,65	3,325	56,3125	5,80625	1,5	26,175	982,6875	10,05625	569,74774375	2,96875	713,75	253,125	27,369375	24,87	1,320625	0,67875	141,0625
savannah	Ferke2	5,3125	242,3125	3,7625	12,8125	11,31875	17,98125	104,0625	77,1875	81,125	12	1,25	5,275	1,48125	34,5	9,36875	1,0625	19,56875	1855,25	12,61875	1252,3378875	3,88125	1450	338,0625	69,69875	40,17875	1,7325	0,805625	132,4375
savannah	Ferke4	4,8125	574,25	4,125	14,45625	14,325	22,14375	93,3125	74,4375	76,8125	23,4375	1,875	5,4375	2,125	47,6875	9,775	1,625	18,93125	1821,75	14,66875	1816,84633125	3,3125	1353,125	271,8125	55,66375	26,639375	1,64125	0,825625	139,4375
savannah	Ferke6	4,6875	425,1875	3,825	14,69375	13,5375	22,90625	95,4375	73,0625	73,75	13,9375	1,3125	6,9875	1,79375	40,9375	9,41875	1,1875	21,58125	2163,3125	15,8	2263,8052125	3,44375	1321,875	301,8125	61,145625	41,775	1,74625	0,920625	140,4375
savannah	Ferke9	5,3125	640,875	3,775	16,375	14,2625	21,35	87,4375	70,1875	73,5	14,75	1,625	7,64375	3,5875	49,0625	5,91875	1,375	22,23125	911,5	10,49375	600,8912625	2,7875	708,75	169,875	32,11625	10,820625	1,355625	0,7275	136,9375
savannah	Korho1	5,90909090909091	305,727272727273	3,82727272727273	14,3818181818182	13,1181818181818	20,5363636363636	88,9090909090909	73,1818181818182	74,7272727272727	16,7272727272727	2,36363636363636	7,17272727272727	2,14545454545455	42,8181818181818	7,59090909090909	1,90909090909091	20,2272727272727	1679,81818181818	13,9818181818182	1468,99784545455	2,54545454545455	702,727272727273	439,454545454545	70,4109090909091	44,7827272727273	1,54363636363636	0,689090909090909	141,363636363636
savannah	Korho10	4,71428571428571	373,071428571429	3,25714285714286	13,8	11,9285714285714	23,4642857142857	100,857142857143	73,9285714285714	73,0714285714286	16,8571428571429	1,92857142857143	9,29285714285714	1,85	43,7857142857143	4,95	1,57142857142857	21,0071428571429	949,857142857143	10,2785714285714	659,602485714286	3,4	887,857142857143	400,428571428571	90,9492857142857	54,4471428571429	1,49928571428571	0,759285714285714	140,142857142857
savannah	Korho12	6,0625	315,875	3,8125	15,6875	13,8	24,0625	108,25	76,6875	79,8125	15,9375	2,125	8,01875	2,33125	35,9375	4,6625	1,25	25,86875	972,0625	9,56875	550,9799125	3,425	939,375	384,8125	75,81125	52,279375	1,503125	0,82	136,5
savannah	Korho3	6,5	499,1875	4,175	15,0125	13,8	21,68125	86,6875	71,1875	75,3125	16,375	1,3125	5,65625	2,64375	45,0625	9,51875	1,125	17,2375	1421,875	13,15	1513,8250125	2,125	913,75	348,8125	53,86125	30,94125	1,46375	0,795	137,25
savannah	Korho8	6,9375	576,25	3,94375	15,6125	13,8	24,34375	95,5625	69,4375	69,9375	16,125	1,875	8,2625	2,6625	43,75	5,7375	1,5	25,68125	891	9,0375	452,34790625	3,46875	813,75	305,6875	71,19625	43,67375	1,531875	0,84	132,8125
forest	Soubre1	5,78947368421053	456,421052631579	4,62631578947368	19,2684210526316	16,9105263157895	26,2105263157895	103,421052631579	96,5263157894737	95,5263157894737	22,5789473684211	6,05263157894737	10,6526315789474	2,49473684210526	47,3157894736842	15,3115789473684	2,52631578947368	38,1894736842105	5856,84210526316	23,3673684210526	8506,34117894737	4,90789473684211	6189,47368421053	143,842105263158	39,66	20,2657894736842	1,59210526315789	0,907368421052632	151,526315789474
forest	Tiassalé1	5,88888888888889	471,888888888889	4,43333333333333	24,9777777777778	19,9444444444444	34,9388888888889	107,222222222222	100,444444444444	108,777777777778	27,3333333333333	5,22222222222222	16,2666666666667	4,03333333333333	44,1111111111111	19,0233333333333	2,77777777777778	40,8666666666667	7288,88888888889	27,3677777777778	11155,8646888889	5,30555555555556	6472,22222222222	162,222222222222	40,1333333333333	23,9044444444444	1,72777777777778	0,95	152,888888888889
mountain	Zhb1	4,6875	450,8125	4,1125	16,51875	14,64375	20,8125	119,625	105,25	106,25	8,8125	2,5	7,38125	2,75625	34,3125	9,6125	1,5	19,70625	2291,875	15,21875	1613,8689125	2,875	1400	438,125	68,690625	47,2675	1,22	0,839375	152,4375
mountain	Zhb2	4,875	344,5625	3,6125	13,36875	11,8875	16,81875	94,5625	98,3125	93,875	13,875	1,625	5,8625	2,0875	51,6875	9,61875	1,1875	20,74375	1943,875	13,8875	1451,29210625	2,7	1200	341,25	57,406875	32,9925	1,33375	0,80625	151,625
mountain	Zhb3	5,45454545454545	491,909090909091	3,29090909090909	13,7727272727273	11,8181818181818	18,4363636363636	99,3636363636364	91	90,4545454545455	13,9090909090909	1,90909090909091	7,9	2,19090909090909	35,4545454545455	9,38181818181818	1,45454545454545	18,9090909090909	1881,81818181818	13,6909090909091	1585,66741818182	2,85454545454545	1745,45454545455	376,818181818182	56,2754545454545	35,0590909090909	1,32636363636364	0,78	140,272727272727
mountain	Zht1	6,375	305,6875	3,61875	18,73125	16,5625	24,66875	102,125	105,125	101,8125	11,5	2,5625	5,7	1,9	56,125	13,325	1,9375	31,30625	4262,5	23,825	7688,99199375	4,15	3545,625	420,1875	65,29375	40,85625	1,235625	0,685625	161,8125
mountain	Zht10	4,6875	357	3,625	14,41875	12,575	17,30625	107,0625	95,0625	99,5625	7,3125	2,1875	5,98125	2,6375	40,875	9,45625	1,3125	21,575	1944,9375	13,9875	1517,521825	2,5375	1424,4375	307,5625	58,735	27,495625	1,309375	0,8075	149,4375
mountain	Zht11	5,25	311,625	3,5375	14,21875	12,45625	16,79375	108,875	109,4375	106,5625	9,25	2,125	6,325	2,45625	38,875	10,51875	1,3125	18,70625	1765,3125	14,26875	1555,214575	2,63125	1066,875	434	54,15875	33,528125	1,26125	0,7775	151,8125
mountain	Zht2	5	446,6875	3,575	19,325	17,44375	25,3875	122,125	125,25	129,3125	10,8125	2,0625	8,75	2,56875	30,625	10,6625	1,375	23,23125	2431,25	18,84375	3736,427575	2,9	1720,6875	360,5625	72,128125	37,200625	1,238125	0,775625	164,625
mountain	Zht3	5	357	3,5125	18,50625	16,0625	23,55625	100,4375	95,3125	95,5	11,9375	2,375	6,66875	2,0625	50,1875	10,6375	1,3125	22,28125	2362,5	17,9875	3402,5556	3,2125	1825,5625	213,5625	54,68	26,5	1,23125	0,821875	155,9375
mountain	Zht4	5,6875	470,125	4,05625	16,84375	15,75625	21,41875	105,125	101,4375	99,9375	13,3125	2,3125	7,8375	2,1125	42,0625	9,6	1,625	22,9875	2193,8125	14,65	1777,8616875	3,25625	1557,4375	337,3125	55,235625	32,77	1,255	0,8925	147,6875
mountain	Zht5	5,3125	360,8125	4,14375	17,075	15,05	22,00625	105,3125	94,1875	97,875	9,5625	2,625	6,73125	2,53125	45,875	11,025	1,6875	17,7625	1768,375	15,55625	1963,8729375	3,05	1351,875	362,5625	63,829375	39,95875	1,286875	0,799375	154,6875
mountain	Zht6	5,625	809,9375	4,45625	18,575	16,5875	24,6	116,4375	108,5625	111,0625	12,3125	3,0625	6,6875	2,8625	41,875	10,15625	1,9375	21,95625	2313,875	16,1875	2494,501475	2,99375	1946,3125	309,3125	52,051875	30,559375	1,34125	0,809375	163,25
mountain	Zht8	5,1875	339,3125	3,91875	16,98125	14,95625	20,625	102,4375	96,25	98,9375	11,1875	2,5	7,25	2,39375	42,5	9,9375	1,4375	19,38125	1954,25	14,46875	1618,65869375	2,475	1163,125	444,1875	54,716875	34,435625	1,29375	0,801875	147,375
mountain	Zht9	4,0625	403,8125	4,2	16,2625	14,3875	21,6375	119,625	102,375	104,5	8,25	1,9375	6,6125	2,43125	38,375	10,34375	1,25	19,94375	1784,375	14,675	1797,36484375	2,18125	1363,125	335,1875	56,235	34,193125	1,36	0,83375	156,125
